# Supplementary material for: Specificities and Commonalities of Carbapenemase-Producing Escherichia coli Isolated in France from 2012 to 2015
Source: mSystems. 2022 Jan 11;7(1):e01169-21. doi: 10.1128/msystems.01169-21 (PMC8751382; doi:10.1128/msystems.01169-21)
Supplement: TABLE S1 [file msystems.01169-21-st001.xlsx]

## Sheet: Feuil1
TableS1 : Main characteristics of the F-NRC CP-Ec
ID	year	origin	Source	Geographic origin	Travel	ST	CC	phylogroup	carbapenemase	ESBL(CTX-M)	Number of ARG	ARG	Number of QRDR mutations	gyrA %	parC %	parE %	Plasmid Inc groups	Number of potential replicons	ftsI %, §	ompC %, &	ompF %, @	BioProject	EMBL Identifier (Sample)	EMBL Identifier (Run)
CNR1J3	2012	clinical	Urine	Île-de-France (Hauts de seine 92)	Algeria	ST410	CC23	C	blaOXA-48	0	10	blaTEM-1B;dfrA17;catA1;aadA5;tet(B);sul2;aph(3'')-Ib;aph(6)-Id;blaOXA-48;aph(3')-Ia;	4	S83L/D87N	S80I	S458A	IncFIC(FII);IncX4;IncL;Col(MG828);IncQ1;IncFIB(AP001918)	6	-	-	-	PRJEB27274	GCA_900488855
CNR34A5	2013	screening	Rectal swab	Île-de-France (Paris 75)	Chad	ST410	CC23	C	blaOXA-181	blaCTX-M-15	18	blaCMY-2;qnrS1;blaOXA-181;aadA5;dfrA17;sul1;sul2;aph(3'')-Ib;aph(6)-Id;mph(A);aac(3)-IId#;blaCTX-M-15;tet(B);aac(6')-Ib-cr;catB3*;blaOXA-1;blaTEM-1B;blaFRI-1*;	4	S83L/D87N	S80I	S458A	Col(BS512);IncQ1;IncFII(pAMA1167-NDM-5);ColKP3;IncFIB(AP001918);IncFIA;IncX3	7	YRIN-E349K-I532L	R195L	-46 C>T (OmpR-F3)	PRJEB27274	GCA_900488865
CNR34E8	2013	screening	Rectal swab	Île-de-France (Hauts de seine 92)	Niger	ST410	CC23	C	blaOXA-181	blaCTX-M-15	18	blaCMY-2;qnrS1;blaOXA-181;dfrA17;aadA5;sul1;sul2;aph(3'')-Ib;aph(6)-Id;mph(A);aac(3)-IId#;blaCTX-M-15;tet(B);aac(6')-Ib-cr;catB3*;blaOXA-1;blaTEM-1B;aph(3')-Ia#;	4	S83L/D87N	S80I	S458A	Col(BS512);IncQ1;IncFIB(AP001918);IncFII(pAMA1167-NDM-5);ColKP3;IncFIA;IncX3;p0111	8	YRIN-E349K-I532L	R195L	-46 C>T (OmpR-F3)	PRJEB27274	GCA_900488875
CNR17I10	2013	screening	Rectal swab	Île-de-France (Hauts de seine 92)	India	ST410	CC23	C	blaNDM-4	blaCTX-M-15	15	blaCMY-42;blaNDM-4;sul1;aadA2;dfrA12;mph(A);tet(A);rmtB;blaTEM-1B;aac(3)-IIa#;aac(6')-Ib-cr;catB3*;blaOXA-1;blaCTX-M-15;aph(3')-Ia*;	4	S83L/D87N	S80I	S458A	ColRNAI;Col(MG828);Col(BS512);IncFII;IncFII;IncFIB(AP001918);IncFIA;IncI(Gamma);IncY;IncFII	10	YRIK	-	-	PRJEB27274	GCA_900488885
CNR35E2	2013	clinical	Urine	Île-de-France (Hauts de seine 92)	Canada	ST410	CC23	C	blaOXA-181	blaCTX-M-15	17	blaCMY-2;qnrS1;blaOXA-181;dfrA17;aadA5;sul1;sul2;aph(3'')-Ib;aph(6)-Id;mph(A);aac(3)-IId#;blaCTX-M-15;tet(B);aac(6')-Ib-cr;catB3*;blaOXA-1;blaTEM-1B;	4	S83L/D87N	S80I	S458A	Col(BS512);IncQ1;IncFII(pAMA1167-NDM-5);IncFIB(AP001918);ColKP3;IncFIA;IncX3	7	YRIN-E349K-I532L	R195L	-46 C>T (OmpR-F3)	PRJEB27274	GCA_900488895
CNR38E10	2013	clinical	Urine	Île-de-France (Hauts de seine 92)	-	ST410	CC23	C	blaOXA-181	blaCTX-M-15	17	aac(3)-IId#;aadA5;dfrA17;sul1;sul2;aph(3'')-Ib;aph(6)-Id;mph(A);blaCTX-M-15;tet(B);aac(6')-Ib-cr;catB3*;blaOXA-1;blaTEM-1B;blaCMY-2;qnrS1;blaOXA-181;	4	S83L/D87N	S80I	S458A	ColKP3;IncFIA;IncX4;IncX3;Col(BS512);IncFIB(AP001918);IncQ1;IncFII(pAMA1167-NDM-5)	8	YRIN-E349K-I532L	R195L	-46 C>T (OmpR-F3)	PRJEB27274	GCA_900488905
CNR37A7	2013	clinical	Urine	Provence-Alpes-Côte d'Azur (Var 83)	Mauritius	ST410	CC23	C	blaOXA-181	0	16	blaCMY-2;qnrS1;blaOXA-181;aadA5;dfrA17;sul1;mph(A);aac(3)-IId#;tet(B);aph(3'')-Ib;aph(6)-Id;sul2;aac(6')-Ib-cr;blaOXA-1;catB3*;blaTEM-1B;	4	S83L/D87N	S80I	S458A	IncQ1;Col(BS512);IncFIB(AP001918);IncFII(pAMA1167-NDM-5);ColKP3;IncFIA;IncX3	7	YRIN-E349K-I532L	R195L	-46 C>T (OmpR-F3)	PRJEB27274	GCA_900488915
CNR54E1	2014	screening	Rectal swab	Île-de-France (Val de Marne 94)	-	ST410	CC23	C	blaOXA-181	blaCTX-M-15	16	blaCMY-2;qnrS1;blaOXA-181;aac(3)-IId#;aadA5;dfrA17;sul1;sul2;aph(3'')-Ib;aph(6)-Id;blaCTX-M-15;tet(B);aac(6')-Ib-cr;blaOXA-1;catB3*;blaTEM-1B;	4	S83L/D87N	S80I	S458A	Col(BS512);IncQ1;IncFIB(AP001918);IncFII(pAMA1167-NDM-5);ColKP3;IncX3;IncFIA	7	YRIN-E349K-I532L	R195L	-46 C>T (OmpR-F3)	PRJEB27274	GCA_900488935
CNR40H9	2014	clinical	Urine	Provence-Alpes-Côte d'Azur (Bouches du Rhône 13)	-	ST410	CC23	C	blaOXA-181	blaCTX-M-15	15	blaOXA-181;aac(3)-IId#;aadA5;dfrA17;sul1;sul2;aph(3'')-Ib;aph(6)-Id;blaCTX-M-15;blaCMY-2;tet(B);aac(6')-Ib-cr;blaOXA-1;catB3*;blaTEM-1B;	4	S83L/D87N	S80I	S458A	Col(BS512);IncQ1;IncFIB(AP001918);IncFII(pAMA1167-NDM-5);IncFIA;IncX3;ColKP3	6	YRIN-E349K-I532L	R195L	-46 C>T (OmpR-F3)	PRJEB27274	GCA_900488955
CNR47F2	2014	screening	Rectal swab	Île-de-France (Seine st Denis 93)	-	ST410	CC23	C	blaOXA-181	blaCTX-M-15	17	blaTEM-1B;qnrS1;blaOXA-181;mph(A);aac(3)-IId#;sul2;aph(3'')-Ib;aph(6)-Id;blaCMY-2;blaCTX-M-15;aac(6')-Ib-cr;blaOXA-1;catB3*;dfrA17;aadA5;sul1;tet(B);	4	S83L/D87N	S80I	S458A	IncFII(pAMA1167-NDM-5);IncQ1;IncFIA;IncX3;p0111;Col(BS512);IncFIB(AP001918);ColKP3	7	YRIN-E349K-I532L	R195L	-46 C>T (OmpR-F3)	PRJEB27274	GCA_900488985
CNR61A10	2014	screening	Rectal swab	Grand Est (Haut-Rhin 68)	-	ST410	CC23	C	blaOXA-181	blaCTX-M-15	17	blaCMY-2;qnrS1;blaOXA-181;dfrA17;aadA5;sul1;aac(3)-IId#;sul2;aph(3'')-Ib;aph(6)-Id;mph(A)#;blaCTX-M-15;tet(B);aac(6')-Ib-cr;catB3*;blaOXA-1;blaTEM-1B;	4	S83L/D87N	S80I	S458A	Col(BS512);IncQ1;IncFIB(AP001918);IncFII(pAMA1167-NDM-5);ColKP3;IncFIA;IncX3	7	YRIN-E349K-I532L	R195L	-46 C>T (OmpR-F3)	PRJEB27274	GCA_900489045
CNR59F5	2014	screening	Rectal swab	Île-de-France (Paris 75)	-	ST410	CC23	C	blaOXA-181	blaCTX-M-15	12	aadA5;dfrA17;sul1;blaCTX-M-15;tet(B);aac(6')-Ib-cr;catB3*;blaOXA-1;blaTEM-1B;blaCMY-2;qnrS1;blaOXA-181;	4	S83L/D87N	S80I	S458A	IncFIB(AP001918);ColKP3;IncFIA;IncX3;p0111;Col(BS512);Col(IMGS31);IncFII(pAMA1167-NDM-5)	8	YRIN-E349K-I532L	R195L	-46 C>T (OmpR-F3)	PRJEB27274	GCA_900489065
CNR75E10	2015	clinical	Urine	Île-de-France (Val d'Oise 95)	Mali;Senegal	ST410	CC23	C	blaOXA-181	blaCTX-M-15	17	blaOXA-181;qnrS1;aac(3)-IId#;aadA5;dfrA17;sul1;tet(B);sul2;aph(3'')-Ib;aph(6)-Id;mph(A);blaCTX-M-15;aac(6')-Ib-cr;blaOXA-1;catB3*;blaTEM-1B;blaCMY-2;	4	S83L/D87N	S80I	S458A	IncX3;IncY;IncFII;IncFII(pAMA1167-NDM-5);Col(BS512);IncFIB(AP001918);IncQ1;ColKP3;IncFIA	9	YRIN-E349K-I532L	R195L	-	PRJEB27274	GCA_900489095
CNR77J4	2015	screening	Rectal swab	Île-de-France (Seine st Denis 93)	Senegal	ST410	CC23	C	blaOXA-181	blaCTX-M-15	18	blaCMY-2;aac(3)-IId#;aadA5;dfrA17;sul1;mph(A);blaCTX-M-15;tet(B);aac(6')-Ib-cr;catB3*;blaOXA-1;blaTEM-1B;dfrA14;aph(3'')-Ib*;sul2*;aph(6)-Id;qnrS1;blaOXA-181	4	S83L/D87N	S80I	S458A	ColKP3;IncFIA;IncX3;IncB/O/K/Z;IncQ1;Col(BS512);IncFIB(AP001918);IncFII(pAMA1167-NDM-5)	8	YRIN-E349K-I532L	R195L	-	PRJEB27274	GCA_900489105
CNR61H6	2014	screening	Rectal swab	Provence-Alpes-Côte d'Azur (Bouches du Rhône 13)	-	ST410	CC23	C	blaOXA-181	blaCTX-M-15	17	blaCMY-2;qnrS1;blaOXA-181;aac(3)-IId#;dfrA17;aadA5;sul1;mph(A);blaCTX-M-15;tet(B);sul2;aac(6')-Ib-cr;blaOXA-1;catB3*;aph(3'')-Ib#;aph(6)-Id;blaTEM-1B;	4	S83L/D87N	S80I	S458A	Col(MG828);Col156;IncQ1;Col(BS512);IncFIB(AP001918);IncFII(pAMA1167-NDM-5);ColKP3;IncFIA;IncX3;IncY;Col(BS512)	10	YRIN-E349K-I532L	R195L	-	PRJEB27274	GCA_900489155
CNR78B2	2015	screening	Rectal swab	Auvergne-Rhône-Alpes (Puy-de-Dôme 63)	-	ST410	CC23	C	blaOXA-181	0	3	blaCMY-2;blaOXA-181;qnrS1;	4	S83L/D87N	S80I	S458A	Col(BS512);ColKP3;IncFII(pHN7A8);IncX3;IncL	5	YRIN-E349K-I532L	R195L	-46 C>T (OmpR-F3)	PRJEB27274	GCA_900489185
CNR67B6	2014	clinical	Urine	Nouvelle-Aquitaine (Charente-Maritime 17)	-	ST410	CC23	C	blaOXA-181	blaCTX-M-15	11	qnrS1;blaOXA-181;aadA5;dfrA17;sul1;blaCTX-M-15;blaTEM-1B;blaCMY-2;aac(6')-Ib-cr;catB3*;tet(B);	4	S83L/D87N	S80I	S458A	IncFIB(AP001918);IncFII(pRSB107);Col(BS512);IncX3;ColKP3;IncFIA	5	YRIN-E349K-I532L	R195L	-46 C>T (OmpR-F3)	PRJEB27274	GCA_900489195
CNR76F9	2015	screening	Rectal swab	Grand Est (Meurthe-et-Moselle 54)	Ivory Coast	ST410	CC23	C	blaOXA-181	blaCTX-M-15	17	blaCMY-2;qnrS1;blaOXA-181;aac(3)-IId#;aadA5;dfrA17;sul1;aph(6)-Id;sul2;aph(3'')-Ib;mph(A);blaCTX-M-15;tet(B);aac(6')-Ib-cr;catB3*;blaOXA-1;blaTEM-X*;	4	S83L/D87N	S80I	S458A	IncFIA;Col(BS512);IncFIB(AP001918);IncQ1;IncFII(pAMA1167-NDM-5);IncX3;ColKP3	6	YRIN-E349K-I532L	R195L	-	PRJEB27274	GCA_900489215
CNR64C4	2014	screening	Rectal swab	Centre-Val de Loire (Loiret 45)	-	ST410	CC23	C	blaOXA-181	blaCTX-M-15	17	qnrS1;blaOXA-181;aadA5;dfrA17;sul1;aac(3)-IId#;sul2;aph(3'')-Ib;aph(6)-Id;mph(A);blaCTX-M-15;aac(6')-Ib-cr;blaOXA-1;catB3*;tet(B);blaTEM-1B;blaCMY-2;	4	S83L/D87N	S80I	S458A	IncX3;IncFIA;Col(MG828);Col(BS512);IncFIB(AP001918);IncFII(pAMA1167-NDM-5);IncQ1;IncFII;ColKP3	9	YRIN-E349K-I532L	-	-	PRJEB27274	GCA_900489225
CNR79J3	2015	screening	Rectal swab	Corse (Haute Corse 2B)	-	ST410	CC23	C	blaOXA-181	blaCTX-M-15	17	blaOXA-181;aadA5;dfrA17;sul1;aac(3)-IId#;sul2;aph(3'')-Ib;aph(6)-Id;blaCMY-2;mph(A);blaCTX-M-15;tet(B);aac(6')-Ib-cr;catB3*;blaOXA-1;blaTEM-1B;qnrS1;	4	S83L/D87N	S80I	S458A	IncFIA;IncX3;Col(BS512);IncQ1;IncY;IncFII(pAMA1167-NDM-5);ColKP3;IncFIB(AP001918)	8	YRIN-E349K-I532L	R195L	-	PRJEB27274	GCA_900489285
CNR81H6	2015	screening	Rectal swab	Île-de-France (Paris 75)	Tanzania	ST410	CC23	C	blaOXA-181	blaCTX-M-15	17	qnrS1;blaOXA-181;dfrA17;aadA5;sul1;sul2;aph(3'')-Ib;aph(6)-Id;mph(A);aac(3)-IId#;blaCTX-M-15;aac(6')-Ib-cr;catB3*;blaOXA-1;tet(B);blaTEM-1B;blaCMY-2;	4	S83L/D87N	S80I	S458A	IncY;IncFIA;Col(BS512);IncFIB(AP001918);IncQ1;IncX3;IncFII(pAMA1167-NDM-5);ColKP3	8	YRIN-E349K-I532L	R195L	-46 C>T (OmpR-F3)	PRJEB27274	GCA_900489295
CNR81C8	2015	clinical	Urine	Provence-Alpes-Côte d'Azur (Bouches du Rhône 13)	-	ST410	CC23	C	blaOXA-181	blaCTX-M-15	18	blaOXA-181;dfrA17;aadA5;sul1;aac(3)-IId#;mph(A);blaCTX-M-15;aac(6')-Ib-cr;blaOXA-1;catB3*;qnrS1#;dfrA8;blaTEM-1B;aph(3'')-Ib;aph(6)-Id*;sul2*;blaCMY-4;tet(B);	4	S83L/D87N	S80I	S458A	IncFIA;IncB/O/K/Z;Col(BS512);IncFII(29);IncFIB(AP001918);Col(pHAD28);IncQ1;IncX3;IncFII(pAMA1167-NDM-5);IncY;ColKP3	11	YRIN-E349K-I532L	R195L	-	PRJEB27274	GCA_900489305
CNR78B6	2015	screening	Rectal swab	Île-de-France (Val de Marne 94)	-	ST410	CC23	C	blaOXA-181	0	7	blaCMY-2;blaOXA-181;blaTEM-1B;blaSHV-1;erm(B)#;mph(A)#;qnrS1;	4	S83L/D87N	S80I	S458A	Col(BS512);Col440I;ColKP3;IncX3;IncFII;p0111	6	YRIN-E349K-I532L	R195L	-46 C>T (OmpR-F3)	PRJEB27274	GCA_900489315
CNR78B4	2015	screening	Rectal swab	Île-de-France (Val de Marne 94)	-	ST410	CC23	C	blaOXA-181;blaNDM-5	blaCTX-M-15	17	blaCMY-2;qnrS1;blaOXA-181;blaNDM-5;mph(A)#;erm(B)#;blaCTX-M-15;tet(B);aac(6')-Ib-cr;blaOXA-1;catB3*;dfrA12;aadA2;dfrA17;aadA5;blaTEM-1B;sul1;	4	S83L/D87N	S80I	S458A	IncFII(pAMA1167-NDM-5);Col(BS512);Col440I;IncFII;ColKP3;IncFIB(AP001918);IncX3;p0111;IncFIA	8	YRIN-E349K-I532L	R195L	-46 C>T (OmpR-F3)	PRJEB27274	GCA_900489325
CNR86J7	2015	screening	Rectal swab	Île-de-France (Essone 91)	Senegal	ST410	CC23	C	blaOXA-181	blaCTX-M-15	17	blaCMY-2;qnrS1;blaOXA-181;dfrA17;aadA5;sul1;sul2;aph(3'')-Ib;aph(6)-Id;mph(A);aac(3)-IId#;blaCTX-M-15;tet(B);aac(6')-Ib-cr;catB3*;blaOXA-1;blaTEM-1B;	4	S83L/D87N	S80I	S458A	Col(MG828);IncFII(pAMA1167-NDM-5);Col(BS512);IncQ1;Col(pHAD28);IncFII;ColKP3;IncFIB(AP001918);IncX3;IncY;IncFIA	10	YRIN-E349K-I532L	R195L	-46 C>T (OmpR-F3)	PRJEB27274	GCA_900489335
CNR92B5	2015	screening	Rectal swab	Île-de-France (Yvelines 78)	-	ST410	CC23	C	blaOXA-181	0	13	blaCMY-2;qnrS1;blaOXA-181;tet(B);aac(3)-IId#;dfrA17;aadA5;sul1;sul2;aph(3'')-Ib;aph(6)-Id;mph(A);blaTEM-1B;	4	S83L/D87N	S80I	S458A	Col(BS512);IncQ1;IncFII(pAMA1167-NDM-5);ColKP3;IncFIB(AP001918);IncX3;IncY;IncFIA	7	YRIN-E349K-I532L	R195L	-46 C>T (OmpR-F3)	PRJEB27274	GCA_900489345
CNR89H2	2015	screening	Rectal swab	Île-de-France (Hauts de seine 92)	-	ST410	CC23	C	blaOXA-181	blaCTX-M-15	17	blaCMY-2;qnrS1;blaOXA-181;blaTEM-1B;dfrA17;aadA5;sul1;sul2;aph(3'')-Ib;aph(6)-Id;mph(A);erm(B)#;blaCTX-M-15;tet(B);aac(6')-Ib-cr;blaOXA-1;catB3*;	4	S83L/D87N	S80I	S458A	Col(BS512);IncQ1;IncFII;IncFII(pAMA1167-NDM-5);ColKP3;IncX3;IncFIB(AP001918);IncX4;p0111;IncFIA	9	YRIN-E349K-I532L	R195L	-46 C>T (OmpR-F3)	PRJEB27274	GCA_900489355
CNR82D6	2015	screening	Rectal swab	Île-de-France (Val de Marne 94)	-	ST410	CC23	C	blaOXA-181	blaCTX-M-15	17	blaCMY-2;qnrS1;blaOXA-181;dfrA17;aadA5;sul1;sul2;aph(3'')-Ib;aph(6)-Id;mph(A);aac(3)-IId#;blaCTX-M-15;tet(B);aac(6')-Ib-cr;catB3*;blaOXA-1;blaTEM-1B;	4	S83L/D87N	S80I	S458A	Col(BS512);IncQ1;IncFII(pAMA1167-NDM-5);IncFIB(AP001918);ColKP3;IncFIA;IncX3;p0111	8	YRIN-E349K-I532L	R195L	-46 C>T (OmpR-F3)	PRJEB27274	GCA_900489365
CNR84G4	2015	screening	Rectal swab	Île-de-France (Hauts de seine 92)	Camerun	ST410	CC23	C	blaOXA-181	blaCTX-M-55	18	blaCMY-2;qnrS1;blaOXA-181;aadA5;dfrA17;sul1;sul2;aph(3'')-Ib;aph(6)-Id;mph(A);aac(3)-IId#;blaCTX-M-55;tet(B);aac(6')-Ib-cr;catB3*;blaOXA-1;blaTEM-1B;catA2#;	4	S83L/D87N	S80I	S458A	Col(BS512);IncQ1;IncFIB(AP001918);IncFII(pAMA1167-NDM-5);ColKP3;IncFIA;IncX3;IncFII	8	YRIN-E349K-I532L	R195L	-46 C>T (OmpR-F3)	PRJEB27274	GCA_900489385
CNR82D7	2015	screening	Rectal swab	Île-de-France (Val de Marne 94)	-	ST410	CC23	C	blaOXA-181	blaCTX-M-15	17	blaTEM-1B;blaCMY-2;blaOXA-181;qnrS1;dfrA17;aadA5;sul1;aac(3)-IId#;sul2;aph(3'')-Ib;aph(6)-Id;mph(A);blaCTX-M-15;tet(B);aac(6')-Ib-cr;catB3*;blaOXA-1;	4	S83L/D87N	S80I	S458A	Col(BS512);IncQ1;IncFII(pAMA1167-NDM-5);ColKP3;IncFIB(AP001918);IncFIA;IncX3;p0111	8	YRIN-E349K-I532L	R195L	-46 C>T (OmpR-F3)	PRJEB27274	GCA_900489405
CNR82A2	2015	screening	Rectal swab	Île-de-France (Seine st Denis 93)	Camerun	ST410	CC23	C	blaOXA-181	blaCTX-M-55	14	qnrS1;blaOXA-181;aac(3)-IId#;aph(6)-Id;sul2;aph(3'')-Ib;mph(A);tet(B);aac(6')-Ib-cr;catB3*;blaOXA-1;blaCTX-M-55;catA2#;blaCMY-2;	4	S83L/D87N	S80I	S458A	IncFIA;Col(BS512);IncFIB(AP001918);IncQ1;IncX3;IncFII(pAMA1167-NDM-5);IncY;ColKP3;IncFII	9	YRIN-E349K-I532L	R195L	-46 C>T (OmpR-F3)	PRJEB27274	GCA_900489415
CNR78F5	2015	screening	Rectal swab	Île-de-France (Seine st Denis 93)	Srilanka	ST410	CC23	C	blaOXA-181	blaCTX-M-15	15	blaCMY-2;qnrS1;blaOXA-181;blaTEM-1B;qnrB4;blaDHA-1;mph(A);blaCTX-M-15;dfrA17;aadA5;tet(B);aac(6')-Ib-cr;blaOXA-1;catB3*;sul1;	4	S83L/D87N	S80I	S458A	Col(BS512);IncFII(pAMA1167-NDM-5);IncFII(29);ColKP3;IncFIB(AP001918);IncFIA;IncX3	7	YRIN-E349K-I532L	R195L	-46 C>T (OmpR-F3)	PRJEB27274	GCA_900489425
CNR91A6	2015	clinical	Urine	Nouvelle-Aquitaine (Charente-Maritime 17)	-	ST410	CC23	C	blaOXA-181	blaCTX-M-15	12	blaCMY-2;qnrS1;blaOXA-181;dfrA17;aadA5;sul1;blaCTX-M-15;tet(B);aac(6')-Ib-cr;blaOXA-1;catB3*;blaTEM-1B;	4	S83L/D87N	S80I	S458A	Col(BS512);IncFIB(AP001918);ColKP3;IncFIA;IncX3;IncFII(pRSB107)	6	YRIN-E349K-I532L	R195L	-46 C>T (OmpR-F3)	PRJEB27274	GCA_900489445
CNR82B7	2015	screening	Rectal swab	Île-de-France (Val de Marne 94)	-	ST410	CC23	C	blaOXA-181	blaCTX-M-15	18	qnrS1;blaOXA-181;dfrA17;aadA5;sul1;sul2;aph(3'')-Ib;aph(6)-Id;mph(A);aac(3)-IId#;blaCTX-M-15;tet(B);aac(6')-Ib-cr;blaOXA-1;catB3*;blaTEM-1B;blaSHV-1*;blaCMY-2;	4	S83L/D87N	S80I	S458A	IncFIA;IncX3;p0111;Col(BS512);IncFIB(AP001918);IncQ1;IncFII(pAMA1167-NDM-5);ColKP3	8	YRIN-E349K-I532L	R195L	-46 C>T (OmpR-F3)	PRJEB27274	GCA_900489455
CNR83B9	2015	screening	Rectal swab	Île-de-France (Val de Marne 94)	-	ST410	CC23	C	blaOXA-181	blaCTX-M-15	20	aph(6)-Id;aph(3'')-Ib;aac(3)-IId#;aadA5;aac(6')-Ib-cr;blaCMY-2;blaDHA-1;blaOXA-181;blaCTX-M-15;blaOXA-1;blaTEM-1B;mph(A);catB3*;qnrB4;qnrS1;aac(6')-Ib-cr;sul1;sul2;tet(B);dfrA17;	4	S83L/D87N	S80I	S458A	Col(BS512);IncQ1;IncFII(pAMA1167-NDM-5);ColKP3;IncFIB(AP001918);IncFIA;IncX3;IncM2;p0111	9	YRIN-E349K-I532L	R195L	-46 C>T (OmpR-F3)	PRJEB27274	GCA_900489475
CNR85J3	2015	screening	Rectal swab	Île-de-France (Paris 75)	Senegal	ST410	CC23	C	blaOXA-181		17	blaCMY-2;qnrS1;blaOXA-181;aac(3)-IId#;dfrA17;aadA5;sul1;sul2;aph(3'')-Ib;aph(6)-Id;mph(A);blaCTX-M-15;tet(B);aac(6')-Ib-cr;blaOXA-1;catB3*;blaTEM-1B;	4	S83L/D87N	S80I	S458A	IncFII(pAMA1167-NDM-5);Col(BS512);IncFIB(AP001918);IncQ1;Col(pHAD28);IncFII;ColKP3;IncFIA;IncX3;IncY	10	YRIN-E349K-I532L	-	-	PRJEB27274	GCA_900489535
CNR92B7	2015	clinical	Urine	Île-de-France (Yvelines 78)	-	ST410	CC23	C	blaOXA-181	blaCTX-M-15	11	tet(A);qnrS1;blaOXA-181;mph(A);dfrA17;aadA5;sul1;blaCTX-M-15;aac(6')-Ib-cr;catB3*;blaOXA-1;	4	S83L/D87N	S80I	S458A	Col(MG828);Col156;IncFIB(AP001918);IncFII;ColKP3;IncFIA;IncFII;IncX3;IncY;IncI1-I(Alpha);Col(MG828)	10	-	-	-	PRJEB27274	GCA_900489585
CNR94G8	2015	screening	Rectal swab	Île-de-France (Hauts de seine 92)	-	ST410	CC23	C	blaOXA-181	blaCTX-M-15	10	aadA5;blaOXA-181;blaCTX-M-15;blaCMY-42;mph(A);qnrS1;sul2;sul1;tet(A);dfrA17;	4	S83L/D87N	S80I	S458A	IncFII;Col156;IncFIA;ColKP3;IncFIB(AP001918);IncI(Gamma);IncFII;IncX3	8	YRIK	-	-	PRJEB27274	GCA_900489605
CNRAL46B8	2014	screening	Rectal swab	Hauts-de-France (Nord 59)	-	ST410	CC23	C	blaOXA-181	blaCTX-M-15	12	blaCMY-2;qnrS1;blaOXA-181;aadA5;dfrA17;sul1;blaCTX-M-15;tet(B);aac(6')-Ib-cr;blaOXA-1;catB3*;blaTEM-1B;	4	S83L/D87N	S80I	S458A	Col(BS512);IncFIB(AP001918);ColKP3;IncFIA;IncFII(pRSB107);IncX3	6	YRIN-E349K-I532L	R195L	-46 C>T (OmpR-F3)	PRJEB27274	GCA_900489615
CNR93G1	2015	screening	Rectal swab	Île-de-France (Yvelines 78)	-	ST410	CC23	C	blaOXA-181	blaCTX-M-15	11	tet(A);mph(A);dfrA17;aadA5;sul1;qnrS1;blaOXA-181;blaCTX-M-15;aac(6')-Ib-cr;catB3*;blaOXA-1;	4	S83L/D87N	S80I	S458A	Col(MG828);Col156;ColKP3;IncFIB(AP001918);IncFII;IncFIA;IncFII;IncX3;IncI1-I(Alpha);IncY	10	-	-	-	PRJEB27274	GCA_900489635
CNR96F5	2015	screening	Rectal swab	Île-de-France (Val de Marne 94)	Senegal	ST410	CC23	C	blaOXA-181	blaCTX-M-15	12	blaCMY-2;qnrS1;blaOXA-181;blaTEM-1B;dfrA17;aadA5;sul1;blaCTX-M-15;tet(B);aac(6')-Ib-cr;blaOXA-1;catB3*;	4	S83L/D87N	S80I	S458A	Col(BS512);IncFII(pAMA1167-NDM-5);ColKP3;IncFIB(AP001918);IncFIA;IncX3;IncY	7	YRIN-E349K-I532L	R195L	-46 C>T (OmpR-F3)	PRJEB27274	GCA_900489645
CNRAL46E4	2014	clinical	Urine	Nouvelle-Aquitaine (Charente-Maritime 17)	-	ST410	CC23	C	blaOXA-181	blaCTX-M-15	12	blaCMY-2;qnrS1;blaOXA-181;dfrA17;aadA5;sul1;blaCTX-M-15;tet(B);aac(6')-Ib-cr;blaOXA-1;catB3*;blaTEM-1B;	4	S83L/D87N	S80I	S458A	Col(BS512);ColKP3;IncFIB(AP001918);IncFIA;IncX3;IncFII(pRSB107)	6	YRIN-E349K-I532L	R195L	-46 C>T (OmpR-F3)	PRJEB27274	GCA_900489695
CNR96C1	2015	screening	Rectal swab	Île-de-France (Paris 75)	-	ST410	CC23	C	blaOXA-181	blaCTX-M-15	17	blaCMY-2;qnrS1;blaOXA-181;tet(B);dfrA17;aadA5;sul1;sul2;aph(3'')-Ib;aph(6)-Id;mph(A);aac(3)-IId#;blaCTX-M-15;aac(6')-Ib-cr;blaOXA-1;catB3*;blaTEM-1B;	4	S83L/D87N	S80I	S458A	Col(MG828);IncFII(pAMA1167-NDM-5);Col(BS512);IncQ1;Col(pHAD28);ColKP3;IncFIB(AP001918);IncX3;IncFII;IncY;IncFIA	10	YRIN-E349K-I532L	R195L	-46 C>T (OmpR-F3)	PRJEB27274	GCA_900490435
CNR61D1	2014	clinical	Urine	Île-de-France (Paris 75)	-	ST410	CC23	C	blaOXA-181	blaCTX-M-15	18	dfrA14;blaOXA-181;qnrS1;blaCMY-2;aph(6)-Id;aph(3'')-Ib#;aac(6')-Ib-cr;blaOXA-1;catB3*;blaCTX-M-15;aac(3)-IId#;mph(A);sul2;sul1;aadA5;dfrA17;tet(B);blaTEM-1B;	4	S83L/D87N	S80I	S458A	Col(MG828);Col(BS512);Col156;IncFIB(AP001918);IncQ1;IncFIA;IncX3;IncY;IncFII(pAMA1167-NDM-5);ColKP3	8	YRIN-E349K-I532L	R195L	-	PRJEB27274	GCA_900490445
CNR58B3	2014	clinical	Urine	Hauts-de-France (Aisnes 02)	-	ST410	CC23	C	blaOXA-181	0	18	qnrS1;blaOXA-181;tet(B);blaTEM-1B;aac(3)-IId#;dfrA17;aadA5;sul1;sul2;aph(3'')-Ib;aph(6)-Id;mph(A);blaCMY-2;fosA3;aac(6')-Ib-cr;catB3*;blaOXA-1;blaCTX-M-15*;	4	S83L/D87N	S80I	S458A	IncN;IncFII(pAMA1167-NDM-5);Col(BS512);IncQ1;IncFIB(AP001918);ColKP3;IncFIA;IncX3;IncFII(pHN7A8);Col(BS512)	9	YRIN-E349K-I532L	R195L	-46 C>T (OmpR-F3)	PRJEB27274	GCA_900490465
CNR10E5	2012	clinical	Blood culture	Île-de-France (Hauts de seine 92)	Libia	ST410	CC23	C	blaOXA-48	blaCTX-M-15	9	blaCMY-42;tet(A);mph(A);blaCTX-M-15;aac(3)-IIa#;aac(6')-Ib-cr;blaOXA-1;catB3*;blaOXA-48;	4	S83L/D87N	S80I	S458A	Col(BS512);Col440I;IncI(Gamma);IncFII;IncFIB(AP001918);IncFII;IncFIA;pKPC-CAV1193;IncL;IncY	10	YRIK-K	-	-	PRJEB46636	ERS6682389	ERR6847958
CNR10J9	2012	screening	Rectal swab	Île-de-France (Seine st denis 93)	-	ST1706	-	B1	blaOXA-48	0	1	blaOXA-48;	0	-	-	-	Col156;IncL;IncY	3	-	-	-	PRJEB46636	ERS6682390	ERR6411426
CNR11G3	2012	unknown	Unknown	Missing	-	ST648	-	F	0	blaCTX-M-15	15	blaCTX-M-15;catA1#;aadA5;dfrA17;sul1;mph(A);tet(B);aph(3'')-Ib;aph(6)-Id;sul2;aac(3)-IIa#;aac(6')-Ib-cr;blaOXA-1;catB3*;blaTEM-1B;	4	S83L/D87N	S80I	S458A	Col(MG828);Col156;IncFIB(AP001918);IncFII(pAMA1167-NDM-5);IncFIA;IncX4	6	-	-	-	PRJEB46636	ERS6682391	ERR6411537
CNR11H10	2012	clinical	Bile	Île-de-France (Val de Marne 94)	-	ST90	CC23	C	blaOXA-204	blaCTX-M-15	18	blaCMY-4;tet(A);aph(6)-Id;aph(3'')-Ib;sul2;tet(B);dfrA17;aadA5;sul1;cmlA1#;ant(2'')-Ia;mph(A);blaCTX-M-15;aac(3)-IIa#;aac(6')-Ib-cr;blaOXA-1;catB3*;blaOXA-204;	4	S83L/D87N	S80I	S458A	IncFII;Col440I;IncFII;IncFIA;IncFIB(AP001918);IncFII(pSE11);IncC;IncI2(Delta)	8	-	-	-	PRJEB46636	ERS6682392	ERR6411648
CNR11H8	2012	clinical	Urine	Auvergne-Rhône-Alpes (Rhône 69)	-	ST90	CC23	C	blaNDM-1	0	26	aph(3')-Ia;sul2*;blaCMY-16;tet(A);floR#;blaTEM-1B;aph(3')-VI;sul1;blaNDM-1;sul1;cmlA1#;blaOXA-10;dfrA14;aadA1#;ARR-2;erm(B)#;tet(B);aac(3)-IId#;mph(A);fosA3;aac(6')-Ib-cr#;blaOXA-1;aph(3'')-Ib;aph(6)-Id;dfrA17;aadA5;	4	S83L/D87N	S80I	S458A	IncQ1;IncFII(pAMA1167-NDM-5);IncFIB(AP001918);IncFIA;IncC	5	-	-	-	PRJEB46636	ERS6682393	ERR6411759
CNR11I4	2012	clinical	Urine	La Réunion (974)	-	ST12	-	B2	blaNDM-1	0	2	blaNDM-1;catA1*;	0	-	-	-	IncFII;IncFIB(AP001918);IncC	3	-	-	-	PRJEB46636	ERS6682394	ERR6411870
CNR11J8	2012	screening	Rectal swab	Île-de-France (Val de Marne 94)	Algeria	ST405	-	D	blaOXA-48	blaCTX-M-15	13	sul3;aadA1;cmlA1#;mph(A);tet(B);aadA2b#;blaOXA-48;blaTEM-1B;sul1;aph(3')-Ia;dfrA14;tet(A);blaCTX-M-15;	4	S83L/D87N	S80I	S458A	IncFIB(AP001918);IncL;IncHI2A;IncFII(pCoo);Col(MG828);Col(BS512);IncHI2	6	-	ST38-like	pseudogene	PRJEB46636	ERS6682395	ERR6411949
CNR12E8	2012	clinical	Urine	Île-de-France (Hauts de seine 92)	Algeria	ST38	CC38	D	blaOXA-48	0	11	sul3;mph(A);dfrA14;catA1#;blaOXA-48;dfrA8;aph(3')-Ia;blaTEM-1B;sul1;aadA1#;tet(A)#;	1	S83L	-	-	IncX1;IncL;IncFII(29);Col(MG828);Col(MG828);Col(MG828);Col(pHAD28);IncFIB(AP001918);IncFII(29)	9	-	ST38-like	-	PRJEB46636	ERS6682396	ERR6411960
CNR12H3	2012	clinical	Bile	Île-de-France (Val de Marne 94)	-	ST90	CC23	C	blaOXA-204	blaCTX-M-15	18	blaOXA-204;blaCMY-4;sul2;aph(3'')-Ib;aph(6)-Id;tet(A);tet(B);aadA5;dfrA17;sul1;ant(2'')-Ia;cmlA1#;mph(A);blaCTX-M-15;aac(3)-IIa#;aac(6')-Ib-cr;blaOXA-1;catB3*;	4	S83L/D87N	S80I	S458A	IncFIA;Col440I;IncFII;IncFIB(AP001918);IncFII;IncFII(pSE11);IncI2(Delta);IncC	8	-	-	-	PRJEB46636	ERS6682397	ERR6411971
CNR12I8	2012	screening	Rectal swab	Île-de-France (Val de Marne 94)	-	ST90	CC23	C	blaOXA-204	0	10	blaCMY-4;sul2;aph(3'')-Ib;aph(6)-Id;tet(A);tet(B);cmlA1#;ant(2'')-Ia;mph(A);blaOXA-204;	4	S83L/D87N	S80I	S458A	IncFII;Col440I;IncFIA;IncFIB(AP001918);IncFII(pSE11);IncI2(Delta);IncC	7	-	-	-	PRJEB46636	ERS6682398	ERR6411316
CNR13B2	2012	unknown	Unknown	Auvergne-Rhône-Alpes (Rhone 69)	-	ST58	-	B1	blaOXA-48	0	7	dfrA5;tet(A);sul2;aph(3'')-Ib;aph(6)-Id;blaOXA-48;blaTEM-1B;	0	-	-	-	IncQ1;IncL;IncFIB(AP001918);IncFII	4	-	-	-	PRJEB46636	ERS6682399	ERR6411327
CNR13F10	2012	clinical	Bile	Île-de-France (Val de Marne 94)	-	ST90	CC23	C	blaOXA-204	blaCTX-M-15	18	cmlA1#;ant(2'')-Ia;mph(A);blaCTX-M-15;aac(3)-IIa#;aac(6')-Ib-cr;catB3*;blaOXA-1;blaOXA-204;blaCMY-4;sul2;aph(3'')-Ib;aph(6)-Id;tet(A);tet(B);aadA5;dfrA17;sul1;	4	S83L/D87N	S80I	S458A	IncFII(pSE11);IncFII;Col440I;IncFIB(AP001918);IncFIA;IncI2(Delta);IncC;IncFII	8	-	-	-	PRJEB46636	ERS6682400	ERR6411338
CNR13G6	2012	screening	Rectal swab	Île-de-France (Hauts de seine 92)	India	ST101	-	B1	blaNDM-4	blaCTX-M-15	17	aac(6')-Ib3;catB3*;blaOXA-1;qnrB1;blaCMY-32;tet(B);aadA2;mph(E);dfrA12;sul1;armA;msr(E);blaNDM-4;mph(A);blaCTX-M-15;aac(3)-IId#;blaSHV-12;	4	S83L/D87N	S80I/E84V	-	IncI1-I(Alpha);IncFII;IncX3;IncFIB(pB171);IncC;Col(MG828)	6	YRIN-I532L	ST38-like	pseudogene	PRJEB46636	ERS6682401	ERR6411349
CNR14A3	2012	screening	Stool	Île-de-France (Val de Marne 94)	Morocco	ST617	CC10	A	blaOXA-48	blaCTX-M-15	13	aac(3)-IIa#;aac(6')-Ib-cr;blaOXA-1;catB3*;blaCTX-M-15;blaOXA-48;dfrA17;aadA5;sul1;mph(A);blaTEM-190;erm(B)#;tet(A);	4	S83L/D87N	S80I	S458A	IncFII;IncFII;IncFIA;IncFIB(AP001918);IncI1-I(Alpha);IncX4;IncL;IncFII;ColRNAI	9	-	-	-	PRJEB46636	ERS6682402	ERR6411360
CNR14B10	2012	screening	Rectal swab	Île-de-France (Paris 75)	Vietnam	ST405	-	D	blaOXA-48	0	14	sul2;aph(3'')-Ib;aph(6)-Id*;aac(3)-IIa;aac(6')-Ib-cr;catB3*;blaOXA-1;blaOXA-48;blaCTX-M-15*;tet(A);aadA5;sul1;dfrA17;mph(A);	4	S83L/D87N	S80I	S458A	Col156;IncFIB(AP001918);IncI1-I(Alpha);IncM1;p0111;Col(MG828);IncFIA	6	-	ST38-like	pseudogene	PRJEB46636	ERS6682403	ERR6411371
CNR14B6	2012	screening	Rectal swab	Île-de-France (Val de Marne 94)	-	ST90	CC23	C	blaOXA-204	blaCTX-M-15	18	blaCMY-4;sul2;aph(3'')-Ib;aph(6)-Id;tet(A);tet(B);dfrA17;aadA5;sul1;cmlA1#;ant(2'')-Ia;mph(A);blaCTX-M-15;aac(3)-IIa#;aac(6')-Ib-cr;catB3*;blaOXA-1;blaOXA-204;	4	S83L/D87N	S80I	S458A	IncFII;IncFIA;Col440I;IncFII;IncFII(pSE11);IncC;IncI2(Delta);IncFIB(AP001918)	8	-	-	-	PRJEB46636	ERS6682404	ERR6411382
CNR14E10	2012	clinical	Urine	Hauts-de-France (Nord 59)	-	ST101	-	B1	blaNDM-1	blaCTX-M-15	12	rmtB;blaTEM-1B;blaCTX-M-15;mph(A);catA1#;blaNDM-1;dfrA12;aadA2;sul1;aac(3)-IIa#;aac(6')-Ib-cr;blaOXA-1;	4	S83L/D87N	S80I	E460D	IncFII;IncFII;IncFIA;IncFIB(AP001918);IncFII	5	YRIN-I532L	ST38-like	pseudogene	PRJEB46636	ERS6682405	ERR6411393
CNR14E5	2012	screening	Rectal swab	Île-de-France (Paris 75)	Singapur	ST617	CC10	A	blaNDM-5	blaCTX-M-15	9	mph(A);blaTEM-1B;qepA4#;blaNDM-5;sul1;aadA2;dfrA12;blaCTX-M-15;tet(B);	4	S83L/D87N	S80I	S458A	IncFIB(AP001918);IncFIB(pB171);IncFII;IncB/O/K/Z;IncFIA	4	-	-	pseudogene	PRJEB46636	ERS6682406	ERR6411404
CNR14G10	2012	clinical	Urine	Île-de-France (Essonne 91)	-	ST90	CC23	C	blaOXA-204	blaCTX-M-15	18	blaCMY-4;tet(A);aph(6)-Id;aph(3'')-Ib;sul2;tet(B);aadA5;dfrA17;sul1;ant(2'')-Ia;cmlA1#;blaOXA-204;mph(A);blaCTX-M-15;aac(3)-IIa#;aac(6')-Ib-cr;blaOXA-1;catB3*;	4	S83L/D87N	S80I	S458A	IncFIA;Col440I;IncFII;IncFII;IncFII(pSE11);IncFIB(AP001918);IncI2(Delta);IncC	8	-	-	-	PRJEB46636	ERS6682407	ERR6411415
CNR14I3	2012	clinical	Urine	Île-de-France (Hauts de seine 92)	-	ST38	CC38	D	blaOXA-48	0	12	catA1#;dfrA17;mph(A);sul1;aadA5;aac(3)-IId#;sul2;aph(6)-Id;aph(3'')-Ib#;tet(D);blaOXA-48;blaTEM-1B;	1	S83A	-	-	p0111	1	-	ST38-like	-	PRJEB46636	ERS6682408	ERR6411427
CNR17A7	2013	clinical	Urine	La Réunion (974)	-	ST167	CC10	A	blaNDM-1	blaCTX-M-15	14	aac(6')-Ib-cr;blaOXA-1;catB3*;qnrB1;fosA4;tet(A);blaCMY-2;blaNDM-1;floR*;sul2;aph(3'')-Ib;aph(6)-Id;blaCTX-M-15;aac(3)-IIa#;	4	S83L/D87N	S80I	S458A	IncX3;IncP6;IncC	2	-	-	-75 insT (OmpR-F2)	PRJEB46636	ERS6682409	ERR6411438
CNR17D1	2013	screening	Rectal swab	Île-de-France (Val de Marne 94)	-	ST90	CC23	C	blaOXA-204	blaCTX-M-15	18	tet(A);aph(6)-Id;aph(3'')-Ib;sul2;blaCMY-4;tet(B);aadA5;dfrA17;sul1;cmlA1#;ant(2'')-Ia;mph(A);blaCTX-M-15;aac(3)-IIa#;aac(6')-Ib-cr;catB3*;blaOXA-1;blaOXA-204;	4	S83L/D87N	S80I	S458A	IncFII;IncFIB(AP001918);IncFIA;IncFII(pSE11);IncI2(Delta);IncC	6	-	-	-	PRJEB46636	ERS6682410	ERR6411449
CNR17E3	2013	screening	Rectal swab	Île-de-France (Paris 75)	-	ST336	-	B1	blaOXA-48	0	1	blaOXA-48;	0	-	-	-	Col156;IncL;IncFIB(AP001918);IncFII(pSE11)	3	-	-	-	PRJEB46636	ERS6682411	ERR6411460
CNR18C4	2013	screening	Stool	Île-de-France (Val d'Oise 95)	Algeria	ST405	-	D	blaOXA-48	blaCTX-M-15	12	blaOXA-48;blaTEM-1B;aph(3')-Ia;tet(A);blaCTX-M-15;sul3;aadA1;cmlA1#;aadA2b#;tet(B);mph(A);dfrA14;	4	S83L/D87N	S80I	S458A	Col(MG828);IncFIB(AP001918);IncL;IncFII(pCoo);Col(BS512);Col(MG828)	5	-	ST38-like	pseudogene	PRJEB46636	ERS6682412	ERR6411471
CNR19A4	2013	screening	Rectal swab	Île-de-France (Seine st denis 93)	India	ST648	-	F	blaNDM-7	blaCTX-M-15	12	aph(6)-Id;blaNDM-7;blaCTX-M-15;sul1;aadA5;dfrA17;erm(B)#;tet(B);mph(A)#;blaCMY-6;aac(6')-Ib-cr;blaOXA-1;	4	S83L/D87N	S80I	S458A	Col(MG828);ColpVC;IncFIB(AP001918);IncFII;IncFIA;IncX3	6	YRIN-I532L	ST38-like	-	PRJEB46636	ERS6682413	ERR6411482
CNR19B9	2013	clinical	Urine	Île-de-France (Seine st denis 93)	Portugal	ST636	-	B2	blaNDM-5	0	9	aadA1;dfrA1;blaSHV-12;tet(B);blaTEM-1B;blaNDM-5;aph(6)-Id;sul2#;aph(3'')-Ib;	1	S83L	-	-	IncQ1;Col(MG828);IncFIB(AP001918);IncFII(pRSB107);IncFIA;IncX3;Col(MG828)	6	-	-	-	PRJEB46636	ERS6682414	ERR6411493
CNR19D4	2013	clinical	Urine	Hauts-de-France (Nord 59)	-	ST636	-	B2	blaNDM-5	0	9	dfrA1;aadA1;blaNDM-5;tet(B);blaSHV-12;blaTEM-1B;aph(6)-Id;sul2#;aph(3'')-Ib;	1	S83L	-	-	Col(MG828);IncQ1;IncFIB(AP001918);IncFII(pRSB107);IncFIA;IncX3	6	-	-	-	PRJEB46636	ERS6682415	ERR6411504
CNR19E6	2013	screening	Rectal swab	Île-de-France (Val de Marne 94)	Algeria	ST38	CC38	D	blaOXA-48	0	10	tet(D);blaTEM-1B;catA1#;blaOXA-48;dfrA17;aadA5;sul1;sul2;aph(6)-Id;aph(3'')-Ib#;	1	S83A	-	-	-	0	-	ST38-like	-	PRJEB46636	ERS6682416	ERR6411515
CNR19G5	2013	clinical	Urine	Provence-Alpes-Côte d'Azur (Bouches du Rhône 13)	-	ST101	-	B1	blaVIM-1	0	21	aac(6')-Ib3#;blaVIM-1;aph(3')-XV;ere(A);dfrA5;aph(3')-Ia;sul1;catB2;ant(2'')-Ia;aadA1*;dfrA14;sul2;dfrA36;blaPER-1;blaTEM-1A;blaOXA-9;blaSCO-1;mph(B);blaSHV-12;mph(A);floR#;	3	S83L/D87N	S80I	-	Col156;IncFIB(AP001918);IncFII;IncX1;IncHI2;p0111;IncC;IncHI2A;Col(MG828);Col(pHAD28)	10	-	-	-	PRJEB46636	ERS6682417	ERR6411526
CNR1D8	2012	unknown	Unknown	Île-de-France (Paris 75)	India	ST101	-	B1	blaNDM-1	blaCTX-M-15	11	blaCTX-M-15;sul1;blaNDM-1;aadA2;dfrA12;blaTEM-1B;rmtB;tet(A);aac(6')-Ib-cr;catB3*;blaOXA-1;	4	S83L/D87N	S80I	E460D	Col(BS512);IncFIB(AP001918);IncFIA;IncFII;IncFII	5	YRIN-I532L	ST38-like	pseudogene	PRJEB46636	ERS6682418	ERR6411538
CNR20A1	2013	screening	Rectal swab	Île-de-France (Val de Marne 94)	non	ST90	CC23	C	blaOXA-204	blaCTX-M-15	15	blaCMY-4;tet(A);aph(6)-Id;aph(3'')-Ib;sul2;tet(B);cmlA1#;ant(2'')-Ia;blaOXA-204;mph(A);blaCTX-M-15;dfrA17;sul1;aadA5;aac(3)-IIa#;	4	S83L/D87N	S80I	S458A	IncFII;IncFII(pSE11);Col440I;IncFIB(AP001918);IncFIA;IncI2(Delta);IncC	7	-	-	-	PRJEB46636	ERS6682419	ERR6411549
CNR20B9	2013	screening	Rectal swab	Centre-Val de Loire (Indre et Loire 37)	India	ST4108	CC23	C	blaNDM-7	0	5	blaSFO-1;mph(A);rmtB;blaTEM-1B;blaNDM-7;	4	S83L/D87N	S80I	S458A	Col(MG828);IncX3;IncI1-I(Alpha);IncFII	4	YRIN-E349K-I532L	-	-	PRJEB46636	ERS6682420	ERR6411560
CNR20C10	2013	screening	Rectal swab	Île-de-France (Seine st denis 93)	India	ST167	CC10	A	blaNDM-6	blaCTX-M-15	12	mph(A);sul1;aadA2;dfrA12;aph(6)-Id;aph(3'')-Ib;sul2;blaNDM-6;blaCTX-M-15;aac(6')-Ib-cr;catB3*;blaOXA-1;	4	S83L/D87N	S80I	S458A	Col440I;Col(pHAD28);IncFII;IncFII;IncFIA	5	YRIN-E349K-I532L	ST38-like	-75 insT (OmpR-F2)	PRJEB46636	ERS6682421	ERR6411571
CNR21B5	2013	screening	Rectal swab	Île-de-France (Paris 75)	-	ST661	-	B1	blaOXA-48	0	1	blaOXA-48;	0	-	-	-	IncL;IncFIB(pB171);IncFII(pHN7A8);IncFIA(HI1)	2	-	-	-	PRJEB46636	ERS6682422	ERR6411582
CNR21B7	2013	clinical	Urine	Corse (Haute Corse 2B)	-	ST83	-	B2	blaOXA-48	0	1	blaOXA-48;	0	-	-	-	IncL;IncFIB(AP001918);IncFIC(FII)	2	-	-	-	PRJEB46636	ERS6682423	ERR6411593
CNR21D3	2013	clinical	Urine	Hauts-de-France (Aisnes 02)	-	ST127	-	B2	blaOXA-48	0	1	blaOXA-48;	0	-	-	-	IncL;IncFIB(AP001918);IncFII	3	-	-	-	PRJEB46636	ERS6682424	ERR6411604
CNR21J1	2013	clinical	Deep site	Île-de-France (Val de Marne 94)	-	ST90	CC23	C	blaOXA-204	blaCTX-M-15	16	blaCMY-4;sul2;aph(3'')-Ib;aph(6)-Id;tet(A);tet(B);aadA5;dfrA17;sul1;blaOXA-204;mph(A);blaCTX-M-15;aac(3)-IIa#;aac(6')-Ib-cr;blaOXA-1;catB3*;	4	S83L/D87N	S80I	S458A	IncFIA;IncFII;Col440I;IncFIB(AP001918);IncI2(Delta);IncFII(pSE11);IncC	7	-	-	-	PRJEB46636	ERS6682425	ERR6411615
CNR22D6	2013	screening	Rectal swab	Île-de-France (Paris 75)	-	ST1706	-	B1	blaNDM-1	blaCTX-M-15	7	blaCMY-6;blaNDM-1;rmtC;sul1;aac(6')-Ib3;blaTEM-1B;blaCTX-M-15;	3	S83L/D87N	S80I	-	IncM2;IncI1-I(Alpha);IncC	3	-	-	-	PRJEB46636	ERS6682426	ERR6411626
CNR22H2	2013	screening	Rectal swab	Auvergne-Rhône-Alpes (Isère 38)	India	ST167	CC10	A	blaNDM-1	0	9	aac(6')-Ib3;blaNDM-1;mph(A)#;rmtC;erm(B)#;blaCMY-6;dfrA17;aadA5;sul1;	4	S83L/D87N	S80I	S458A	IncFII;IncI(Gamma);IncFIA;IncY;IncC	5	YRIN-E349K-I532L	ST38-like	-75 insT (OmpR-F2)	PRJEB46636	ERS6682427	ERR6411637
CNR23B1	2013	screening	Rectal swab	Île-de-France (Hauts de seine 92)	Roumanie	ST10	CC10	A	blaOXA-48	0	11	tet(A);aadA2b#;cmlA1#;aadA1;sul3;blaTEM-1B;blaOXA-48;aph(3'')-Ib;aph(6)-Id;sul2;dfrA14;	4	S83L/D87N	S80I	L416F	IncY;IncI1-I(Alpha);IncL	3	-	-	-	PRJEB46636	ERS6682428	ERR6411649
CNR23F3	2013	screening	Rectal swab	Hauts-de-France (Nord 59)	Morocco	ST405	-	D	blaOXA-48	0	2	blaOXA-48;tet(B);	0	-	-	-	Col(MP18);Col156;ColRNAI;IncX1;IncL;IncB/O/K/Z;Col(MG828)	7	-	ST38-like	-	PRJEB46636	ERS6682429	ERR6411660
CNR23F8	2013	screening	Rectal swab	Île-de-France (Hauts de seine 92)	Morocco	ST617	CC10	A	blaOXA-48	0	7	blaTEM-1B;aph(6)-Id;aph(3'')-Ib#;sul2;tet(B);aac(3)-IId#;blaOXA-48;	4	S83L/D87N	S80I	S458A	Col(pHAD28);Col(pHAD28);IncFII;IncFII;IncFIA;IncL	6	-	-	-	PRJEB46636	ERS6682430	ERR6411671
CNR23H2	2013	screening	Rectal swab	La Réunion (974)	-	ST127	-	B2	blaNDM-1	blaCTX-M-15	13	catA1#;blaCTX-M-15;sul1;armA;msr(E);mph(E);dfrA12;aadA2;blaNDM-1;aac(6')-Ib-cr;blaOXA-1;catB3*;qnrB1;	0	-	-	-	Col156;IncHI1B(pNDM-MAR);IncFIB(AP001918);IncFIB(pNDM-Mar);IncFII(29)	5	-	-	-	PRJEB46636	ERS6682431	ERR6411682
CNR23J7	2013	clinical	Wound	Auvergne-Rhône-Alpes (Haute savoie 74)	-	ST38	CC38	D	blaOXA-48	0	12	blaOXA-48;catA1#;mph(A);sul1;aadA5;dfrA17;aac(3)-IId#;sul2;aph(6)-Id;aph(3'')-Ib;blaTEM-1B;tet(D);	1	S83A	-	-	-	0	-	ST38-like	-	PRJEB46636	ERS6682432	ERR6411693
CNR24B6	2013	screening	Rectal swab	Hauts-de-France (somme 80)	India	ST162	-	B1	blaNDM-5	blaCTX-M-15	7	blaNDM-5;qnrS1;blaCTX-M-15;blaCMY-6;aac(6')-Ib3;sul1;rmtC;	0	-	-	-	IncFII(pSE11);IncB/O/K/Z;IncC;IncY	4	-	ST38-like	-	PRJEB46636	ERS6682433	ERR6411704
CNR25E4	2013	screening	Rectal swab	La Réunion (974)	-	ST10	CC10	A	blaNDM-1	0	11	blaSHV-12;fosA4;aph(3'')-Ib;aph(6)-Id;blaTEM-1B;sul2#;aadA1#;dfrA14;blaNDM-1;catA1#;mph(A);	4	S83L/D87N	S80I	S458A	Col(pHAD28);IncHI2;IncHI2A;IncY;IncX3;Col(MG828);IncQ1	7	-	-	-	PRJEB46636	ERS6682434	ERR6411715
CNR25F1	2013	clinical	Urine	Île-de-France (Val d'Oise 95)	-	ST69	-	D	blaOXA-48	0	10	dfrA7;sul1*;blaTEM-1B;tet(A);blaCMY-2;mph(A);sul2;aph(3'')-Ib;aph(6)-Id;blaOXA-48;	0	-	-	-	Col(MG828);IncQ1;IncFII	3	-	-	-	PRJEB46636	ERS6682435	ERR6411726
CNR25F2	2013	screening	Rectal swab	Île-de-France (Hauts de seine 92)	-	ST38	CC38	D	blaOXA-48	0	10	aph(6)-Id;aph(3'')-Ib#;blaOXA-48;blaTEM-1B;mph(A);dfrA17;aadA5;sul1;aac(3)-IId#;sul2;	1	S83A	-	-	-	0	-	ST38-like	-	PRJEB46636	ERS6682436	ERR6411737
CNR25F7	2013	clinical	Urine	Hauts-de-France (Oise 60)	Spain	ST95	-	B2	blaOXA-48	0	1	blaOXA-48;	0	-	-	-	IncFIC(FII);IncFIB(AP001918);IncFII;IncL	4	-	-	-	PRJEB46636	ERS6682437	ERR6411748
CNR25G1	2013	clinical	Urine	Hauts-de-France (Somme 80)	-	ST405	-	D	blaOXA-48	blaCTX-M-15	10	blaOXA-48;tet(A);dfrA14;aadA2b#;cmlA1#;aadA1;sul3;mph(A);blaCTX-M-15;tet(B);	4	S83L/D87N	S80I	S458A	Col440I;IncI2(Delta);IncFII(pCoo);IncFIB(AP001918);Col(MG828);Col(BS512);IncL	6	-	ST38-like	pseudogene	PRJEB46636	ERS6682438	ERR6411760
CNR26B5	2013	screening	Rectal swab	Île-de-France (Hauts de seine 92)	Libia	ST1193	-	B2	blaOXA-48	0	2	blaTEM-1B;blaOXA-48;	4	S83L/D87N	S80I	L416F	Col(MG828);Col156;Col156;IncL;IncI1-I(Alpha)	5	-	-	-	PRJEB46636	ERS6682439	ERR6411771
CNR27B6	2013	screening	Rectal swab	Île-de-France (Hauts de seine 92)	Turkey	ST38	CC38	D	blaOXA-48	blaCTX-M-24	8	aac(3)-IId#;blaOXA-48;blaTEM-1B;blaCTX-M-24;mph(A);sul1;aadA5;dfrA17;	1	S83L	-	-	IncFII(pSE11);p0111	2	-	ST38-like	-	PRJEB46636	ERS6682440	ERR6411782
CNR27C7	2013	clinical	Respiratory tract	Provence-Alpes-Côte d'Azur (Alpes maritimes 06)	-	ST80	-	B2	blaOXA-48	0	1	blaOXA-48;	0	-	-	-	Col(MG828);Col(MG828);Col440II;Col156;IncI(Gamma);IncL;IncFII(29);Col(MG828);Col(pHAD28)	8	-	-	-	PRJEB46636	ERS6682441	ERR6411793
CNR27E2	2013	clinical	Urine	Île-de-France (Yveline 78)	-	ST349	-	D	blaOXA-48	0	4	aadA1#;aac(3)-VIa;sul1;blaOXA-48;	0	-	-	-	IncL;IncFII;IncI1-I(Alpha)	3	-	-	-	PRJEB46636	ERS6682442	ERR6411804
CNR27F2	2013	clinical	Vagina	Auvergne-Rhône-Alpes (Isère 38)	Morocco	ST10	CC10	A	blaOXA-48	0	8	tet(A);floR#;blaOXA-48;aph(3'')-Ib;aph(6)-Id;sul2;blaTEM-1B;dfrA1#;	4	S83L/D87N	S80I	S458A	IncFIB(AP001918);IncX1;IncL;IncFII;Col440I	5	-	-	-	PRJEB46636	ERS6682443	ERR6411815
CNR27I10	2013	unknown	Unknown	Provence-Alpes-Côte d'Azur (Alpes maritimes 06)	-	ST410	CC23	C	blaOXA-181	blaCTX-M-15	17	blaCMY-2;qnrS1;blaOXA-181;aac(3)-IId#;dfrA17;aadA5;sul1;sul2;aph(3'')-Ib;aph(6)-Id;mph(A);blaCTX-M-15;tet(B);aac(6')-Ib-cr;blaOXA-1;catB3*;blaTEM-1B;	4	S83L/D87N	S80I	S458A	Col(BS512);IncQ1;IncFII(pAMA1167-NDM-5);ColKP3;IncFIB(AP001918);IncFIA;IncX3	7	YRIN-E349K-I532L	R195L	-46 C>T (OmpR-F3)	PRJEB46636	ERS6682444	ERS6682444
CNR27J8	2013	clinical	Vagina	Nouvelle Calédonie (988)	-	ST744	CC10	A	blaNDM-1	blaCTX-M-65	26	aph(3')-Ia#;aac(6')-Ib3#;blaCMY-16;floR#;tet(A);fosA3;aph(3')-VI;sul1;blaNDM-1;sul1;mph(A);catA1#;tet(B);aadA1#;cmlA1#;ARR-2;dfrA14;blaOXA-10;blaCTX-M-65;sul2*;aph(6)-Id;aph(3'')-Ib;dfrA17;aadA5;blaTEM-1B;rmtB;	4	S83L/D87N	A56T/S80I	-	IncQ1;IncX1;IncC;IncFII	4	-	-	-	PRJEB46636	ERS6682445	ERR6411837
CNR28E6	2013	screening	Rectal swab	Grand Est (Haut Rhin 68)	-	ST767	-	B1	blaVIM-1	0	15	blaSHV-12;blaTEM-1B;qnrS1;aph(6)-Id;aph(3'')-Ib#;sul2;aac(6')-Ib3#;blaVIM-1;aph(3')-XV;aadA1;catB2;sul1;dfrA14;mph(A);tet(B);	0	-	-	-	IncFIC(FII);IncFIB(AP001918);IncA;Col(MG828)	4	-	-	-	PRJEB46636	ERS6682446	ERR6411848
CNR28F4	2013	screening	Rectal swab	Île-de-France (Val de Marne 94)	Egypt	ST10	CC10	A	blaOXA-48	blaCTX-M-15	5	aph(6)-Id#;tet(A);blaOXA-48;blaTEM-1A*;blaCTX-M-15;	0	-	-	-	IncFIC(FII);IncFII;IncFIB(AP001918);IncI1-I(Alpha);IncL	5	-	-	-	PRJEB46636	ERS6682447	ERR6411859
CNR28H1	2013	screening	Rectal swab	Nouvelle-Aquitaine (Pyrénées Atlantique 64)	Lebanon	ST167	CC10	A	blaOXA-48	blaCTX-M-15	10	blaCTX-M-15;blaOXA-48;catA1#;qepA4;mph(A);sul1;aadA2;dfrA12;tet(B);erm(B)#;	4	S83L/D87N	S80I	S458A	ColRNAI;Col156;IncFII(pAMA1167-NDM-5);IncFIA;IncFIB(AP001918);IncFIB(H89-PhagePlasmid);IncFII	7	-	-	-	PRJEB46636	ERS6682448	ERR6411871
CNR28i9	2013	screening	Rectal swab	Provence-Alpes-Côte d'Azur (Alpes maritimes 06)	-	ST12	-	B2	blaOXA-48	blaCTX-M-15	13	aac(6')-Ib-cr;catB3*;blaOXA-1;blaOXA-48;aph(3'')-Ib#;aph(6)-Id*;sul2*;blaCTX-M-15;blaTEM-1B;qnrB1;dfrA14;tet(A);aac(3)-IIa#;	0	-	-	-	IncFIB(K);IncL;IncFII(K);IncQ1	4	-	-	-	PRJEB46636	ERS6682449	ERR6411882
CNR29C1	2013	screening	Rectal swab	Provence-Alpes-Côte d'Azur (Alpes maritimes 06)	-	ST58	-	B1	blaOXA-48	blaCTX-M-15	13	qnrB1;tet(A);blaTEM-1B;aph(6)-Id;blaCTX-M-15;aph(3'')-Ib#;sul2;dfrA14;aac(3)-IIa#;aac(6')-Ib-cr;catB3*;blaOXA-1;blaOXA-48;	0	-	-	-	IncI1-I(Alpha);IncL;IncFIB(K);IncFII(K);IncI1-I(Alpha)	5	-	-	-	PRJEB46636	ERS6682450	ERR6411893
CNR29F10	2013	clinical	Vagina	Provence-Alpes-Côte d'Azur (Bouches du Rhône 13)	-	ST73	-	B2	blaNDM-1	0	17	sul2;blaCMY-4;floR#;tet(A);aph(6)-Id;dfrA14;aph(3'')-Ib;blaSHV-12;qnrB32#;aph(3')-VI;blaNDM-1;catB3;aac(6')-Ib-cr;ARR-3;sul1;blaOXA-1;aac(3)-IId#;	1	S83L	-	-	IncX1;IncC	2	-	-	-	PRJEB46636	ERS6682451	ERR6411904
CNR29H8	2013	unknown	Unknown	Auvergne-Rhône-Alpes (Drôme 26)	-	ST1722	-	F	blaOXA-48	blaCTX-M-1	10	blaCTX-M-1;sul2;aadA5;dfrA17;catA1#;blaTEM-1C;tet(A);blaOXA-48;aadA1#;blaOXA-1;	0	-	-	-	Col(MG828);IncL;IncFII;IncFIB(AP001918);IncI2(Delta);IncI1-I(Alpha)	6	-	ST38-like	-	PRJEB46636	ERS6682452	ERR6411915
CNR2A5	2012	unknown	Unknown	Grand Est (Aube 10)	-	ST394	-	D	blaOXA-48	blaCTX-M-15	11	catA1;blaTEM-1B;qnrS1;sul1;dfrA1;tet(A);blaCTX-M-15;aac(6')-Ib-cr;catB3*;blaOXA-1;blaOXA-48;	0	-	-	-	IncFIB(AP001918);IncFIA;IncR;IncL;IncFIC(FII)	5	-	-	-	PRJEB46636	ERS6682453	ERR6411926
CNR2E1	2012	screening	Rectal swab	Île-de-France (Essone 91)	-	ST973	-	D	blaOXA-48	0	7	blaOXA-48;floR;dfrA36;sul2;sul1;aadA1;blaOXA-1;	1	S83L	-	-	IncL	1	-	ST38-like	-	PRJEB46636	ERS6682454	ERR6411937
CNR2H4	2012	unknown	Unknown	Île-de-France (Val de Marne 94)	Mali	ST405	-	D	blaNDM-4	0	13	aac(6')-Ib-cr;catB3*;blaOXA-1;aac(3)-IIa;aph(3'')-Ib;sul2#;floR#;tet(A)#;aph(6)-Id;blaNDM-4;dfrA12;aadA2;sul1;	4	S83L/D87N	S80I	S458A	IncFIA;IncFIB(AP001918);IncFII;p0111;Col(BS512);IncFII;Col156	7	-	ST38-like	pseudogene	PRJEB46636	ERS6682455	ERR6411946
CNR30A3	2013	screening	Rectal swab	Auvergne-Rhône-Alpes (Isère 38)	Morocco	ST617	CC10	A	blaOXA-48	blaCTX-M-15	9	sul2;aph(3'')-Ib#;aph(6)-Id;tet(B);blaCTX-M-15;aac(6')-Ib-cr;catB3*;blaOXA-1;blaOXA-48;	4	S83L/D87N	S80I	S458A	Col(pHAD28);IncFII;IncFII;Col156;IncL;IncFIB(AP001918);IncFIA	7	-	-	-	PRJEB46636	ERS6682456	ERR6411947
CNR30D7	2013	screening	Rectal swab	Auvergne-Rhône-Alpes (Haute savoie 74)	-	ST10	CC10	A	blaOXA-48;blaNDM-1	blaCTX-M-15	22	blaCMY-4;dfrA14;blaTEM-1B;blaCTX-M-15;dfrA1;aadA1;sul2;aph(3'')-Ib;aph(6)-Id;tet(A);floR#;qnrB32#;blaSHV-12;aph(3')-VI;blaNDM-1;aac(3)-IId#;ARR-3;catB3;blaOXA-1;aac(6')-Ib-cr;sul1;blaOXA-48;	1	S83A	-	-	IncX4;Col(pHAD28);IncL;IncC;IncI1-I(Alpha)	5	-	-	-	PRJEB46636	ERS6682457	ERR6411948
CNR30H7	2013	screening	Rectal swab	Île-de-France (Hauts de seine 92)	-	ST38	CC38	D	blaOXA-244	blaCTX-M-14b	10	aph(3'')-Ib#;sul2;aph(6)-Id;tet(D);blaOXA-244;catA1#;blaTEM-1B;aadA1;dfrA1;blaCTX-M-14b;	0	-	-	-	IncQ1	1	-	ST38-like	pseudogene	PRJEB46636	ERS6682458	ERR6411950
CNR30I7	2013	screening	Rectal swab	Île-de-France (Hauts de seine 92)	-	ST69	-	D	blaOXA-48	0	5	blaOXA-48;aadA5;dfrA17;sul1;blaTEM-1C;	0	-	-	-	Col156;Col156;IncFIB(AP001918);IncFII(29);IncI1-I(Alpha);Col(MG828);ColpVC	7	-	-	-	PRJEB46636	ERS6682459	ERR6847960
CNR31A6	2013	screening	Rectal swab	Provence-Alpes-Côte d'Azur (Bouches du Rhône13)	-	ST706	-	B2	blaOXA-48	0	2	blaTEM-1A;blaOXA-48;	0	-	-	-	IncFII;IncL	2	-	-	-	PRJEB46636	ERS6682460	ERR6411952
CNR31B3	2013	screening	Stool	Provence-Alpes-Côte d'Azur (Var 83)	-	ST38	CC38	D	blaOXA-244	blaCTX-M-14b	10	sul2;aph(3'')-Ib#;aph(6)-Id;tet(D);blaOXA-244;catA1#;blaTEM-1B;aadA1;dfrA1;blaCTX-M-14b;	0	-	-	-	IncQ1	1	-	ST38-like	pseudogene	PRJEB46636	ERS6682461	ERR6411953
CNR31F10	2013	clinical	Urine	Île-de-France (Essonne 91)	-	ST38	CC38	D	blaNDM-1	blaCTX-M-15	7	aac(6')-Ib3;sul1;rmtC;blaNDM-1;blaTEM-X*;blaCTX-M-15;blaCMY-6;	3	S83L/D87G	S80I	-	Col(pHAD28);Col156;Col156;IncFIB(AP001918);IncI2(Delta);IncFII(29);IncI1-I(Alpha);IncC;Col(BS512)	9	-	ST38-like	-	PRJEB46636	ERS6682462	ERR6411954
CNR31H5	2013	screening	Rectal swab	Île-de-France (Seine st denis 93)	-	ST4985	-	B1	blaOXA-48	0	11	tet(A);dfrA1;sul1;aph(3'')-Ib;sul2;aph(6)-Id;aac(6')-Ib-cr;catB3*;blaOXA-1;blaOXA-48;catA1#;	4	S83L/D87N	S80I	S458A	IncR;Col(pHAD28);IncL;IncI1-I(Alpha);IncFIB(H89-PhagePlasmid)	5	-	-	-	PRJEB46636	ERS6682463	ERR6411955
CNR32C4	2013	screening	Rectal swab	Île-de-France (Essone 91)	-	ST2599	-	B1	blaOXA-48	blaCTX-M-14	17	fosA7#;sul1*;mph(A);aph(3'')-Ib;aph(6)-Id;tet(A);sul2;blaCTX-M-14;erm(B)#;blaTEM-1B;catA2#;aac(6')-Ib3;cmlA1#;blaOXA-48;dfrA17;aadA5;aac(3)-IId#;	3	S83L/D87N	S80I	-	IncFII;IncFII(pRSB107);IncFIC(FII);IncFIB(AP001918);IncL	5	-	-	-	PRJEB46636	ERS6682464	ERR6411956
CNR32I3	2013	clinical	Urine	Île-de-France (Val de Marne 94)	-	ST2015	-	B2	blaOXA-48	0	1	blaOXA-48;	0	-	-	-	Col(MG828);IncL	2	-	-	-	PRJEB46636	ERS6682465	ERR6411957
CNR32I4	2013	screening	Rectal swab	Île-de-France (Val de Marne 94)	-	ST453	-	B1	blaOXA-48	0	6	sul2;aph(3'')-Ib#;aph(6)-Id;qnrS1;blaTEM-1B;blaOXA-48;	0	-	-	-	IncFIB(AP001918);IncX1;IncFIC(FII);IncL;IncFIA	5	-	-	-	PRJEB46636	ERS6682466	ERR6411958
CNR32I7	2013	screening	Rectal swab	Provence-Alpes-Côte d'Azur (Var 83)	-	ST48	CC10	A	blaOXA-48	0	5	aadA5;dfrA17;tet(A);sul2;blaOXA-48;	0	-	-	-	p0111;IncL	2	-	-	-	PRJEB46636	ERS6682467	ERR6411959
CNR33A4	2013	screening	Rectal swab	Île-de-France (Seine st denis 93)	Italy	ST362	-	D	blaKPC-3	0	3	blaKPC-3;blaTEM-1A#;blaOXA-9#;	0	-	-	-	IncFIB(pQil);IncFII(K)	2	-	-	-	PRJEB46636	ERS6682468	ERR6411961
CNR33B5	2013	screening	Rectal swab	Île-de-France (Hauts de seine 92)	-	ST38	CC38	D	blaOXA-244	blaCTX-M-14b	10	aph(3'')-Ib#;sul2;aph(6)-Id;tet(D);blaOXA-244;catA1#;blaTEM-1B;aadA1;dfrA1;blaCTX-M-14b;	0	-	-	-	IncQ1	1	-	ST38-like	pseudogene	PRJEB46636	ERS6682469	ERR6411962
CNR33D3	2013	screening	Stool	Île-de-France (Paris 75)	Italy	ST963	CC38	D	blaOXA-48	blaCTX-M-15	4	blaOXA-48;blaCTX-M-15;blaCMY-2;blaTEM-1B#;	0	-	-	-	Col156;Col156;IncFII(pSE11);IncFIB(AP001918);IncL;IncI2(Delta);IncI1-I(Alpha)	7	-	ST38-like	-	PRJEB46636	ERS6682470	ERR6411963
CNR33D9	2013	screening	Rectal swab	Provence-Alpes-Côte d'Azur (Alpes maritimes 06)	-	ST394	-	D	blaOXA-48	0	8	tet(A);dfrA7;sul1*;sul2;aph(3'')-Ib;aph(6)-Id;blaOXA-48;blaTEM-1B;	0	-	-	-	IncQ1;IncL	2	-	-	-	PRJEB46636	ERS6682471	ERR6411964
CNR33F10	2013	screening	Rectal swab	Grand Est (Haut rhin 68)	Morocco	ST224	-	B1	blaOXA-48	0	15	dfrA14;sul3;aadA1;cmlA1#;aadA2b#;tet(A);floR#;tet(B);qnrS1;blaOXA-48;blaTEM-1B;sul2;aph(3'')-Ib;aph(3')-Ia;aph(6)-Id*;	4	S83L/D87N	S80I	S458A	Col(MG828);Col156;IncN;IncL;IncX4	5	-	-	-	PRJEB46636	ERS6682472	ERR6411965
CNR33I6	2013	clinical	Urine	Grand Est (Meuse 55)	-	ST636	-	B2	blaNDM-5	0	9	dfrA1;aadA1;blaNDM-5;tet(B);blaSHV-12;blaTEM-1B;sul2#;aph(3'')-Ib;aph(6)-Id;	1	S83L	-	-	Col(MG828);IncQ1;IncX3;IncFIB(AP001918);IncFII(pRSB107);IncFIA	6	-	-	-	PRJEB46636	ERS6682473	ERR6411966
CNR33I8	2013	screening	Rectal swab	Île-de-France (Seine st denis 93)	-	ST10	CC10	A	blaOXA-48	blaCTX-M-15	6	blaTEM-1B#;blaCTX-M-15;blaOXA-48;aadA1;dfrA1;tet(A);	0	-	-	-	Col(pHAD28);IncX1;IncFIB(AP001918);IncFIA;IncL;IncFIC(FII)	6	-	-	-	PRJEB46636	ERS6682474	ERR6411967
CNR34D7	2013	clinical	Newborn skin	Île-de-France (Seine st denis 93)	-	ST38	CC38	D	blaOXA-48	blaCTX-M-24	8	dfrA17;mph(A);sul1;aadA5;aac(3)-IId#;blaCTX-M-24;blaOXA-48;blaTEM-1B;	1	S83L	-	-	IncFII	1	-	ST38-like	-	PRJEB46636	ERS6682475	ERR6847961
CNR34E4	2013	clinical	Urine	Bretagne (Ille et Vilaine 35)	-	ST38	CC38	D	blaOXA-48	blaCTX-M-24	8	aac(3)-IId#;blaOXA-48;blaTEM-1B;blaCTX-M-24;mph(A);dfrA17;aadA5;sul1;	1	S83L	-	-	p0111	1	-	ST38-like	-	PRJEB46636	ERS6682476	ERR6411969
CNR35B4	2013	screening	Rectal swab	Grand Est (Meurthe et Moselle 54)	-	ST10	CC10	A	blaOXA-48	0	4	blaOXA-48;blaCMY-42;tet(A)#;blaTEM-1A;	4	S83L/D87N	S80I	S458A	IncFIB(AP001918);IncI(Gamma);Col156;IncN;IncFIA;IncL;IncFII(pCoo)	7	-	-	-	PRJEB46636	ERS6682477	ERR6411970
CNR35B9	2013	clinical	Urine	Île-de-France (Paris 75)	-	ST4108	CC23	C	blaOXA-48;blaNDM-7	0	6	blaOXA-48*;blaSFO-1;mph(A);blaTEM-1B;rmtB;blaNDM-7;	4	S83L/D87N	S80I	S458A	Col(MG828);IncX3;IncFII;IncI1-I(Alpha);IncFIB(AP001918)	5	YRIN-E349K-I532L	-	-	PRJEB46636	ERS6682478	ERR6411972
CNR35D10	2013	screening	Rectal swab	Nouvelle-Aquitaine (Gironde 33)	Djibouti	ST224	-	B1	blaOXA-48	blaCTX-M-3	12	blaOXA-48;blaCTX-M-3;blaTEM-1B;aadA5;sul1;mph(A)#;dfrA17;erm(B)#;tet(B);aac(6')-Ib-cr;catB3;blaOXA-1;	4	S83L/D87N	S80I	S458A	Col(MG828);Col156;IncFIB(AP001918);IncX1;IncFIA;IncI1-I(Alpha);IncY;Col(BS512);IncFII	9	-	-	-	PRJEB46636	ERS6682479	ERR6411973
CNR35D6	2013	clinical	Urine	Hauts-de-France (Oise 60)	Morocco	ST10	CC10	A	blaOXA-48	0	7	blaTEM-1B;aph(3'')-Ib;sul2;aph(6)-Id;tet(A);blaOXA-48;dfrA14;	0	-	-	-	Col(BS512);Col(IMGS31);IncX4;IncL;IncI1-I(Alpha)	5	-	-	-	PRJEB46636	ERS6682480	ERR6411974
CNR35E8	2013	clinical	Urine	Bretagne (Ille et Vilaine 35)	-	ST38	CC38	D	blaOXA-48	blaCTX-M-24	8	blaCTX-M-24;mph(A);dfrA17;aadA5;sul1;aac(3)-IId#;blaOXA-48;blaTEM-1B;	1	S83L	-	-	p0111	1	-	ST38-like	-	PRJEB46636	ERS6682481	ERR6411975
CNR35H2	2013	screening	Rectal swab	Hauts-de-France (Nord 59)	Algeria	ST5127	CC10	A	blaOXA-48	0	1	blaOXA-48;	0	-	-	-	IncFIB(AP001918);IncFII(pCoo);IncL;Col156;Col(MG828);Col(BS512)	6	-	-	-	PRJEB46636	ERS6682482	ERR6411976
CNR35H9	2013	clinical	Urine	Île-de-France (Seine et Marne 77)	-	ST38	CC38	D	blaOXA-48	blaCTX-M-24	8	blaOXA-48;dfrA17;mph(A);sul1;aadA5;blaCTX-M-24;aac(3)-IId#;blaTEM-1B;	1	S83L	-	-	-	0	-	ST38-like	-	PRJEB46636	ERS6682483	ERR6847962
CNR35J4	2013	screening	Rectal swab	Île-de-France (Val de Marne 94)	Egypt	ST38	CC38	D	blaOXA-48	blaCTX-M-24	8	mph(A);dfrA17;aadA5;sul1;blaCTX-M-24;aac(3)-IId#;blaOXA-48;blaTEM-1B;	1	S83L	-	-	IncHI2;IncHI2A	2	-	-	-75 insT (OmpR-F2)	PRJEB46636	ERS6682484	ERR6411978
CNR36B1	2013	clinical	Urine	Provence-Alpes-Côte d'Azur (Bouches du Rhône 13)	-	ST10	CC10	A	blaVIM-4	0	11	blaVIM-X*;catA1#;dfrA36;sul2;sul1;mph(B);aph(4)-Ia;aac(3)-IV#;dfrA1;aac(6')-IIc;aadA1*;	3	S83L/D87N	S80I	-	IncFII;IncFII;IncC	3	-	-	pseudogene	PRJEB46636	ERS6682485	ERR6411979
CNR36C9	2013	screening	Rectal swab	Missing	-	ST219	-	E	blaOXA-48	0	1	blaOXA-48;	0	-	-	-	Col156;IncL	2	-	-	-	PRJEB46636	ERS6682486	ERR6411980
CNR36D7	2013	screening	Rectal swab	Provence-Alpes-Côte d'Azur (Var 83)	-	ST349	-	D	blaOXA-48	0	1	blaOXA-48;	0	-	-	-	Col156;IncI1-I(Alpha);IncX1;IncX4;pKPC-CAV1193;IncL;IncFII	7	-	-	-	PRJEB46636	ERS6682487	ERR6411981
CNR36G9	2013	screening	Rectal swab	Île-de-France (Seine st denis 93)	India	ST155	-	B1	blaNDM-1;blaOXA-232	blaCTX-M-15	9	blaCTX-M-15;blaOXA-232;sul1;blaDHA-X*;blaNDM-1;mph(E);msr(E);armA;tet(A);	3	S83L/D87N	S80I	-	IncFIB(AP001918);IncFII(29);IncFII;IncI1-I(Alpha);IncM2;IncFIB(H89-PhagePlasmid);ColKP3	6	-	-	-	PRJEB46636	ERS6682488	ERR6411317
CNR37A9	2013	screening	Rectal swab	Île-de-France (Seine st denis 93)	India	ST448	-	B1	blaNDM-7 S24G	blaCTX-M-15	17	sul1*;aadA5;dfrA17*;rmtB;blaTEM-1B;blaCTX-M-15;catA1#;aph(6)-Id;sul2;aph(3'')-Ib;mph(A);aac(3)-IId#;blaNDM-7 S24G;tet(B)#;aac(6')-Ib-cr;catB3;blaOXA-1;	4	S83L/D87N	S80I/E84G	-	IncQ1;ColRNAI;IncFII;IncFIA;IncFII(pAMA1167-NDM-5);IncFIB(AP001918);IncR;IncX3;IncI1-I(Alpha);IncFIB(H89-PhagePlasmid);ColpVC	11	K-I532L	G138D	-	PRJEB46636	ERS6682489	ERR6411318
CNR37B4	2013	clinical	Urine	Auvergne-Rhône-Alpes (Rhone 69)	-	ST2006	-	B1	blaNDM-1	0	24	sul2;blaCMY-16;floR#;tet(A);aph(6)-Id;aph(3'')-Ib;cmlA1#;aadA1;sul3;dfrA12;aadA2;aph(3')-VI;sul1;blaNDM-1;sul1;mph(A);erm(B)#;catB3;blaOXA-10;ant(2'')-Ia;aac(6')-Ib3;fosA3;dfrA17;aadA5;	4	S83L/D87N	S80I	S458A	Col156;IncC;IncFIB(pLF82-PhagePlasmid)	3	-	-	-	PRJEB46636	ERS6682490	ERR6411319
CNR37E2	2013	clinical	Wound	Provence-Alpes-Côte d'Azur (Bouches du Rhône13)	-	ST58	-	B1	blaOXA-48	0	4	tet(A);qnrS1;blaTEM-1B;blaOXA-48;	1	S83L	-	-	Col(pHAD28);IncFIA;IncFIC(FII);IncFIB(AP001918);IncX1;IncL	6	-	-	-	PRJEB46636	ERS6682491	ERR6411320
CNR37I9	2013	screening	Rectal swab	Île-de-France (Paris 75)	-	ST38	CC38	D	blaOXA-48	blaCTX-M-24	8	blaCTX-M-24;mph(A);dfrA17;aadA5;sul1;aac(3)-IId#;blaOXA-48;blaTEM-1B;	1	S83L	-	-	-	0	-	ST38-like	-	PRJEB46636	ERS6682492	ERR6411321
CNR38D6	2013	unknown	Unknown	Île-de-France (Val de Marne 94)	-	ST10	CC10	A	blaVIM-1	0	11	tet(A);sul1;blaOXA-2;aac(6')-Ib3#;sul2;blaTEM-1B;aph(3'')-Ib#;aph(6)-Id;aph(3')-Ia;blaVIM-1;dfrA5;	0	-	-	-	IncQ1;IncP1;IncFII;IncFIB(AP001918)	4	-	-	-	PRJEB46636	ERS6682493	ERR6411322
CNR38G4	2013	clinical	Blood culture	Grand Est (Bas Rhin 67)	-	ST88	CC23	C	blaOXA-48	0	10	blaOXA-1;ant(2'')-Ia;aadA1*;tet(B);floR#;blaOXA-48;dfrA36;sul2;sul1;catA1#;	4	S83L/D87N	S80I	S458A	Col(pHAD28);Col440II;IncFIC(FII);IncFIB(AP001918);IncL;IncX4;Col(pHAD28)	6	-	-	-	PRJEB46636	ERS6682494	ERR6411323
CNR39I1	2013	screening	Rectal swab	Auvergne-Rhône-Alpes (Rhone 69)	-	ST58	-	B1	blaOXA-48	0	7	dfrA14;tet(A);blaTEM-1B;aph(6)-Id;aph(3'')-Ib#;sul2;blaOXA-48;	0	-	-	-	ColpVC;IncFIA;IncFIB(AP001918);IncFIC(FII);IncL	5	-	-	-	PRJEB46636	ERS6682495	ERR6411324
CNR39J8	2013	screening	Rectal swab	Pays de la Loire (Sarthe 72)	India	ST226	-	A	blaOXA-181	0	5	tet(B)#;blaOXA-1;aadA1#;catA1#;blaOXA-181;	4	S83L/D87N	S80I	L416F	Col(pHAD28);ColKP3;IncFII;IncI2	4	-	-	-	PRJEB46636	ERS6682496	ERR6411325
CNR3J3	2012	screening	Rectal swab	Île-de-France (Paris 75)	Inde	ST101	-	B1	blaNDM-1	blaCTX-M-15	18	blaCTX-M-15;aac(6')-Ib3;dfrA12;aadA2;catA1;sul1*;tet(D);blaNDM-1;rmtC;armA;msr(E);mph(E);aac(3)-IIa;aph(3'')-Ib#;aph(6)-Id;blaOXA-2;dfrA29;blaTEM-1A;	4	S83L/D87N	S80I	E460D	IncFIB(pB171);IncFII(Yp);IncY;IncC	4	YRIN-I532L	ST38-like	pseudogene	PRJEB46636	ERS6682497	ERR6411326
CNR40A1	2013	clinical	Wound	Île-de-France (Seine et Marne 77)	-	ST38	CC38	D	blaOXA-48	0	1	blaOXA-48;	0	-	-	-	IncFIB(AP001918);IncL;IncFIC(FII);IncFIA;IncFII(29)	5	-	ST38-like	-	PRJEB46636	ERS6682498	ERR6411328
CNR40G1	2014	clinical	Respiratory tract	Provence-Alpes-Côte d'Azur (Alpes maritimes 06)	-	ST359	-	B1	blaOXA-48	blaCTX-M-32	7	blaTEM-1B;blaCTX-M-32;blaOXA-48;catA1#;dfrA17;aadA5;sul1;	3	S83L/D87N	S80I	-	IncL;IncFIB(AP001918);IncFIC(FII);p0111	4	-	-	-	PRJEB46636	ERS6682499	ERR6411329
CNR40H4	2014	clinical	Respiratory tract	Provence-Alpes-Côte d'Azur (Alpes maritimes 06)	-	ST359	-	B1	blaOXA-48	blaCTX-M-32	7	blaCTX-M-32;blaOXA-48;sul1;aadA5;dfrA17;catA1#;blaTEM-1B;	3	S83L/D87N	S80I	-	IncL;IncFIC(FII);IncFIB(AP001918);p0111	4	-	-	-	PRJEB46636	ERS6682500	ERR6411330
CNR40I3	2014	screening	Rectal swab	Bretagne (Ille-et-Vilaine 35)	-	ST648	-	F	blaOXA-48	blaCTX-M-15	15	mef(B);dfrA12;aadA2;cmlA1#;aadA1;sul3;catA1#;aac(6')-Ib-cr;aac(3)-IIa#;blaOXA-1*;catB3*;blaOXA-48;blaCTX-M-15;blaTEM-1B;tet(B);	4	S83L/D87N	S80I	S458A	IncFIA;IncX4;IncI2(Delta);IncN;Col(MG828);Col(MG828);p0111;IncFIB(AP001918);IncFII(pRSB107)	9	-	ST38-like	-	PRJEB46636	ERS6682501	ERR6411331
CNR41C2	2014	screening	Rectal swab	Provence-Alpes-Côte d'Azur (Bouches du Rhône 13)	-	ST155	-	B1	blaVIM-2	0	6	blaTEM-2;blaVIM-2;aac(6')-Ib3#;sul1;tet(A)#;aph(3')-Ib#;	0	-	-	-	IncP1;IncI1-I(Alpha)	2	-	-	-	PRJEB46636	ERS6682502	ERR6411332
CNR41D3	2014	screening	Rectal swab	Monaco	-	ST359	-	B1	blaOXA-48	blaCTX-M-32	7	blaCTX-M-32;blaOXA-48;sul1;aadA5;dfrA17;catA1#;blaTEM-1B;	3	S83L/D87N	S80I	-	IncL;IncFIC(FII);IncFIB(AP001918);p0111	4	-	-	-	PRJEB46636	ERS6682503	ERR6411333
CNR41H9	2014	clinical	Wound	Île-de-France (Val-de-Marne 94)	-	ST641	-	B1	blaOXA-48	blaCTX-M-15	13	aac(3)-IIa#;aac(6')-Ib-cr;catB3*;blaOXA-1;blaOXA-48;qnrB1;tet(A);blaTEM-1B;aph(6)-Id;blaCTX-M-15;aph(3'')-Ib;sul2;dfrA14;	0	-	-	-	IncL;IncFIB(K);IncFII(K)	2	-	-	-	PRJEB46636	ERS6682504	ERR6411334
CNR42B9	2014	clinical	Respiratory tract	Provence-Alpes-Côte d'Azur (Alpes maritimes 06)	-	ST359	-	B1	blaOXA-48	blaCTX-M-32	8	blaTEM-1B;sul1;aadA5;dfrA17;catA1#;blaCTX-M-32;blaOXA-48;blaFRI-1*;	3	S83L/D87N	S80I	-	IncFIB(AP001918);IncL;p0111;IncFIC(FII)	4	-	-	-	PRJEB46636	ERS6682505	ERR6411335
CNR42C2	2014	screening	Rectal swab	Pays de la Loire (Maine-et-Loire 49)	-	ST216	-	A	blaKPC-3	0	2	blaKPC-3;blaSHV-182#;	0	-	-	-	IncHI1B(R27);IncHI1A;Col(pHAD28);IncX3	4	-	-	-	PRJEB46636	ERS6682506	ERR6411336
CNR42I9	2014	clinical	Urine	Île-de-France (Paris 75)	-	ST131	-	B2	blaOXA-48	blaCTX-M-27	7	mph(A);sul1;aadA5;dfrA17;blaTEM-1B;blaCTX-M-27;blaOXA-48;	1	S83L	-	-	IncFII;Col(MG828);IncFIB(AP001918);IncFIA	4	-	-	-	PRJEB46636	ERS6682507	ERR6411337
CNR43D3	2014	clinical	Urine	Auvergne-Rhône-Alpes (Haute-Savoie 74)	-	ST405	-	D	blaNDM-4	blaCTX-M-15	7	tet(B);aac(3)-IIa#;blaNDM-4;sul1;aadA2;dfrA12;blaCTX-M-15;	4	S83L/D87N	S80I	S458A	IncFII;IncFII;IncFIB(AP001918);IncFIA;IncFII;IncM2;IncX4;Col(MG828);Col(BS512);Col156;IncX1;Col(MG828)	10	-	ST38-like	-	PRJEB46636	ERS6682508	ERR6411339
CNR43F9	2014	screening	Rectal swab	Île-de-France (Hauts-de-Seine 92)	-	ST38	CC38	D	blaOXA-48	blaCTX-M-24	7	mph(A);dfrA17;aadA5;sul1;aac(3)-IId#;blaOXA-48;blaCTX-M-24;	1	S83L	-	-	-	0	-	ST38-like	-	PRJEB46636	ERS6682509	ERR6411340
CNR43I2	2014	screening	Rectal swab	Île-de-France (Seine-Saint-Denis 93)	-	ST10	CC10	A	blaOXA-181	blaCTX-M-27	10	dfrA14;qnrS1;blaOXA-181;aph(3'')-Ib#;blaTEM-1B;blaCTX-M-27;aph(6)-Id;tet(A);catA2#;sul2;	4	S83L/D87N	S80I	L416F	IncFIB(AP001918);ColKP3;IncX3;IncFII	4	YRIN-E349K-I532L	-	-	PRJEB46636	ERS6682510	ERR6411341
CNR44A10	2014	clinical	Urine	Île-de-France (Essonne 91)	-	ST156	-	B1	blaOXA-48	0	9	blaTEM-1B;floR#;tet(B);blaOXA-48;catA1#;sul1;dfrA1#;catB3;aac(6')-Ib3#;	3	S83L/D87N	S80I	-	IncFII(pHN7A8);IncX1;IncX4;IncFIC(FII);IncFIB(AP001918);IncL	6	-	-	-	PRJEB46636	ERS6682511	ERR6411342
CNR44G8	2014	screening	Rectal swab	Île-de-France (Essonne 91)	-	ST1431	-	B1	blaNDM-1	blaCTX-M-15	15	tet(A);aadA1;qnrS1;aph(3')-VI;blaOXA-9#;blaNDM-1;aac(6')-Ib;blaCTX-M-15;aac(3)-IId#;aadA22;sul2;aph(3'')-Ib;aph(6)-Id;aph(3')-Ia;blaTEM-1B#;	4	S83L/D87N	S80I	S458A	IncQ1;IncFII;IncFIB(AP001918);IncFIB(pQil);IncFII(K);IncI1-I(Alpha)	6	-	-	-	PRJEB46636	ERS6682512	ERR6411343
CNR44H7	2014	screening	Rectal swab	Île-de-France (Seine-et-Marne 77)	-	ST165	-	A	blaOXA-48	0	5	aph(6)-Id;aph(3'')-Ib#;tet(A);blaTEM-1B;blaOXA-48;	0	-	-	-	Col(pHAD28);IncN;IncX4;IncFII(pCRY);IncI2(Delta);IncL;IncY;IncI1-I(Alpha)	8	-	-	-	PRJEB46636	ERS6682513	ERR6411344
CNR45C1	2014	screening	Rectal swab	Hauts-de-France (Pas-de-Calais 62)	-	ST127	-	B2	blaOXA-48	0	1	blaOXA-48;	0	-	-	-	IncL	1	-	-	-	PRJEB46636	ERS6682514	ERR6411345
CNR45E10bis	2014	unknown	Unknown	Missing	-	ST399	-	A	blaOXA-48	0	5	blaOXA-48;sul2;aph(3'')-Ib;aph(6)-Id;qnrB19;	0	-	-	-	Col(pHAD28);Col(pHAD28);Col(pHAD28);Col(pHAD28);IncY;IncL;IncI1-I(Alpha);IncFII;FIA(pBK30683);Col(MG828);Col(MG828);Col440I;Col(pHAD28);Col(BS512);Col440I	14	-	-	-	PRJEB46636	ERS6682515	ERR6411346
CNR45E9	2014	clinical	Deep site	Île-de-France (Paris 75)	-	ST44	CC10	A	blaOXA-48	0	5	aac(6')-Ib-cr;catB3*;blaOXA-1;blaOXA-48;tet(B);	4	S83L/D87N	S80I	S458T	IncI1-I(Alpha);IncL;IncFII;IncFIB(pNDM-Mar);IncHI1B(pNDM-MAR);Col(MG828);Col(MG828);Col(BS512);IncX1;Col(pHAD28);IncFIB(AP001918);Col156;IncY;IncFIA;IncFII;Col(pHAD28);Col(pHAD28)	16	-	-	-	PRJEB46636	ERS6682516	ERR6411347
CNR45F7	2014	screening	Rectal swab	Île-de-France (Val-de-Marne 94)	-	ST399	-	A	blaOXA-48	0	1	blaOXA-48;	0	-	-	-	IncL;Col440I;IncY	3	-	-	-	PRJEB46636	ERS6682517	ERR6411348
CNR45I4	2014	clinical	Urine	Île-de-France (Val-de-Marne 94)	-	ST617	CC10	A	blaOXA-204	0	9	cmlA1#;ant(2'')-Ia;blaOXA-204;dfrA36;blaCMY-4;tet(A);aph(6)-Id;aph(3'')-Ib;sul2;	4	S83L/D87N	S80I	S458A	IncC;Col(MG828)	2	-	-	-	PRJEB46636	ERS6682518	ERR6411350
CNR47B8	2014	screening	Rectal swab	Île-de-France (Essonne 91)	-	ST167	CC10	A	blaNDM-5	blaCTX-M-15	10	dfrA17;aadA5;sul1;mph(A);tet(A);aac(6')-Ib-cr;blaOXA-1;catB3*;blaCTX-M-15;blaNDM-5;	4	S83L/D87N	S80I	S458A	ColpVC;Col(BS512);Col(pHAD28);Col440I;Col440II;IncX3;IncFII;IncFIA;Col(pHAD28)	8	YRIN-E349K-I532L	ST38-like	-75 insT (OmpR-F2)	PRJEB46636	ERS6682519	ERR6411351
CNR47B9	2014	unknown	Unknown	Île-de-France (Val-de-Marne 94)	-	ST448	-	B1	blaNDM-1	blaCTX-M-15	17	blaNDM-1;blaCTX-M-15;catA1#;aph(6)-Id;sul2;aph(3'')-Ib;mph(A);aac(3)-IId#;aadA5;dfrA17;sul1*;tet(B);aac(6')-Ib-cr;catB3;blaOXA-1;blaSHV-12;blaTEM-234*;	4	S83L/D87N	S80I/E84G	-	IncQ1;Col440II;IncFIB(AP001918);IncFII(pAMA1167-NDM-5);IncI1-I(Alpha);IncFIA;IncX3;IncFIB(H89-PhagePlasmid);IncFII(pCoo);Col(pHAD28)	9	YRIN-E349K-I532L	G138D	-	PRJEB46636	ERS6682520	ERR6411352
CNR47F7	2014	screening	Rectal swab	Île-de-France (Essonne 91)	-	ST167	CC10	A	blaNDM-5	blaCTX-M-15	10	blaNDM-5;tet(A);aac(6')-Ib-cr;blaOXA-1;catB3*;blaCTX-M-15;dfrA17;aadA5;sul1;mph(A);	4	S83L/D87N	S80I	S458A	ColpVC;Col(BS512);Col440I;IncFII;IncX3;IncFIA	6	YRIN-E349K-I532L	ST38-like	-75 insT (OmpR-F2)	PRJEB46636	ERS6682521	ERR6411353
CNR47H1	2014	screening	Rectal swab	Île-de-France (Val-de-Marne 94)	-	ST10	CC10	A	blaOXA-48	0	1	blaOXA-48;	0	-	-	-	IncL;IncFII	2	-	-	-	PRJEB46636	ERS6682522	ERR6411354
CNR48D3	2014	screening	Rectal swab	Île-de-France (Hauts-de-Seine 92)	-	ST1049	-	B1	blaOXA-48	0	6	aph(6)-Id;aph(3'')-Ib;sul2;blaTEM-1B;blaOXA-48;dfrA14;	0	-	-	-	Col(MG828);Col156;IncL;IncQ1	4	-	-	-	PRJEB46636	ERS6682523	ERR6411355
CNR48D7	2014	unknown	Unknown	Île-de-France (Val-de-Marne 94)	-	ST90	CC23	C	blaOXA-204	0	9	blaCMY-4;ant(2'')-Ia;cmlA1#;tet(B);blaOXA-204;tet(A);aph(6)-Id;aph(3'')-Ib;sul2;	4	S83L/D87N	S80I	S458A	IncFII(pSE11);IncFIB(AP001918);Col440I;IncFIA;IncI2(Delta);IncC	6	-	-	-	PRJEB46636	ERS6682524	ERR6411356
CNR48D8	2014	unknown	Unknown	Île-de-France (Val-de-Marne 94)	-	ST90	CC23	C	blaOXA-204	blaCTX-M-15	18	mph(A);tet(B);aadA5;dfrA17;sul1;tet(A);aph(6)-Id;aph(3'')-Ib;sul2;aac(6')-Ib-cr;blaOXA-1;catB3*;aac(3)-IIa#;blaCTX-M-15;blaCMY-4;blaOXA-204;ant(2'')-Ia;cmlA1#;	4	S83L/D87N	S80I	S458A	IncFIA;IncC;IncFII;IncFII(pSE11);IncI2(Delta);IncFII;IncFIB(AP001918)	7	-	-	-	PRJEB46636	ERS6682525	ERR6411357
CNR48F10	2014	clinical	Urine	Île-de-France (Val-de-Marne 94)	-	ST617	CC10	A	blaOXA-204	0	14	sul2;aph(3')-Ia#;blaTEM-1B;tet(B)#;tet(A);blaOXA-204;aph(3'')-Ib#;dfrA36*;sul1;blaDHA-1;qnrB4;cmlA1#;blaCMY-4;ant(2'')-Ia;	4	S83L/D87N	S80I	S458A	IncM2;IncFIA;IncC;IncFII(pCoo);Col(MG828);Col(pHAD28);IncFIB(AP001918)	7	-	-	-	PRJEB46636	ERS6682526	ERR6411358
CNR48J3	2014	screening	Rectal swab	Provence-Alpes-Côte d'Azur (Var 83)	-	ST1196	-	B1	blaOXA-181	0	13	aadA1;cmlA1;sul3;sul1;mph(E);msr(E);floR#;tet(A);aph(3'')-Ib;aph(6)-Id;dfrA12;aadA2;blaOXA-181;	4	S83L/D87N	S80I	S458A	IncFIB(H89-PhagePlasmid);IncC;IncFIA(HI1);IncFIB(K);IncX1	5	-	-	-	PRJEB46636	ERS6682527	ERR6411359
CNR49A6	2014	screening	Rectal swab	Île-de-France (Seine-Saint-Denis 93)	-	ST167	CC10	A	blaOXA-48	0	11	erm(B)#;blaTEM-190;aac(3)-IId#;sul1;aadA2;dfrA12;blaOXA-48;mph(A)#;tet(B);qepA4;catA1#;	4	S83L/D87N	S80I	S458A	IncFIB(AP001918);IncFII;IncFII(pAMA1167-NDM-5);IncFIA	3	-	-	-	PRJEB46636	ERS6682528	ERR6411361
CNR49A7	2014	screening	Rectal swab	Île-de-France (Seine-Saint-Denis 93)	-	ST167	CC10	A	blaOXA-48	0	11	aac(3)-IId#;erm(B)#;blaOXA-48;mph(A)#;qepA4;dfrA12;aadA2;sul1;tet(B);catA1#;blaTEM-190;	4	S83L/D87N	S80I	S458A	IncFIB(AP001918);IncFII;IncFII(pAMA1167-NDM-5);IncFIA	3	-	-	-	PRJEB46636	ERS6682529	ERR6411362
CNR49B3	2014	clinical	Urine	Bretagne (Morbihan 56)	-	ST1196	-	B1	blaOXA-48	0	3	blaGES-1;aac(6')-Ib-Hangzhou#;blaOXA-48;	4	S83L/D87N	S80I	S458A	IncQ2;IncL	2	-	-	-	PRJEB46636	ERS6682530	ERR6411363
CNR49D4	2014	screening	Rectal swab	La Réunion (974)	-	ST354	-	F	blaNDM-1	0	15	blaTEM-1B;dfrA1#;blaNDM-1;qnrS1;mph(A);sul1;aadA5;dfrA17;aac(3)-IId#;tet(A)#;aph(6)-Id;aph(3'')-Ib;floR#;blaSHV-12;fosA4;	4	S83L/D87N	S80I	I355T	Col(pHAD28);Col(pHAD28);IncY;IncFIB(AP001918);IncFIA;IncI1-I(Alpha);IncX3;IncFII(pHN7A8);IncHI1B(R27);Col(MG828);IncQ1;IncHI1A	11	-	ST38-like	-	PRJEB46636	ERS6682531	ERR6411364
CNR49E3	2014	screening	Rectal swab	Auvergne-Rhône-Alpes (Puy-de-Dôme 63)	-	ST636	-	B2	blaOXA-48	0	10	blaTEM-1B;aadA1;dfrA1;sul2;aph(3'')-Ib;aph(6)-Id;tet(B);mph(A);blaSHV-12;blaOXA-48;	1	S83L	-	-	Col(pHAD28);IncFIB(AP001918);IncFIA;IncFII(pRSB107);IncQ1	4	-	-	-	PRJEB46636	ERS6682532	ERR6411365
CNR49H5	2014	screening	Rectal swab	Île-de-France (Val-de-Marne 94)	-	ST38	CC38	D	blaOXA-48	blaCTX-M-24	8	blaTEM-214*;sul1;aadA5;dfrA17;aac(3)-IId#;mph(A);blaOXA-48;blaCTX-M-24;	1	S83L	-	-	IncFII(pSE11)	1	-	ST38-like	-	PRJEB46636	ERS6682533	ERR6411366
CNR49H6	2014	screening	Rectal swab	Île-de-France (Val-de-Marne 94)	-	ST90	CC23	C	blaOXA-204	0	8	blaOXA-204;blaCMY-4;ant(2'')-Ia;cmlA1#;sul2;aph(3'')-Ib;aph(6)-Id;tet(A)#;	4	S83L/D87N	S80I	S458A	Col156;Col440I;IncI2(Delta);IncI1-I(Alpha);IncFII(pSE11);IncC	6	-	-	-	PRJEB46636	ERS6682534	ERR6411367
CNR49I9	2014	screening	Rectal swab	Île-de-France (Paris 75)	-	ST2602	-	B1	blaOXA-48	blaCTX-M-15	9	aadA1#;sul3;tet(A)#;blaCTX-M-15;aac(6')-Ib-cr;blaOXA-1;catB3*;blaOXA-48;blaTEM-1B;	0	-	-	-	IncFII;IncL;IncI1-I(Alpha);ColRNAI	4	-	-	-	PRJEB46636	ERS6682535	ERR6411368
CNR4C7	2012	clinical	Pus	Île-de-France (Hauts-de-Seine 92)	-	ST38	CC38	D	blaOXA-48	blaCTX-M-15	21	dfrA14;floR#;blaCTX-M-15;blaVEB-8;aac(6')-Ib-cr;catB3*;blaOXA-1;blaOXA-48;aph(3'')-Ib#;aph(6)-Id;sul1;blaTEM-1B;tet(A)*;blaCMY-2;aadA1;dfrA1;sul2;fosA#;mph(E);msr(E)#;armA;	4	S83L/D87N	S80I/E84G	-	IncFII;IncFIA;IncL;IncC;p0111;Col(MG828);Col(BS512);IncFIB(AP001918);Col156;IncX4;IncFII	11	-	ST38-like	-	PRJEB46636	ERS6682536	ERR6411369
CNR4D7	2012	clinical	Urine	Hauts-de-France (Nord 59)	-	ST127	-	B2	blaOXA-48	0	1	blaOXA-48;	0	-	-	-	-	0	-	-	-	PRJEB46636	ERS6682537	ERR6411370
CNR4F9	2012	screening	Rectal swab	Provence-Alpes-Côte d'Azur (Var 83)	Travel	ST131	-	B2	blaOXA-48	0	2	blaOXA-48;tet(B);	1	-	-	I529L	Col(MG828);Col(BS512);Col(MG828);Col156;ColRNAI;IncFII(pRSB107);Col156;IncFII(pCoo);IncL;IncFIB(pB171);Col(KPHS6);IncFIA	11	-	-	-	PRJEB46636	ERS6682538	ERR6411372
CNR4I7	2012	clinical	Blood culture	Île-de-France (Val-de-Marne 94)	-	ST744	CC10	A	blaOXA-48	0	12	mph(A);sul1;aadA5;dfrA17;catA1#;tet(B);tet(A)#;aph(3'')-Ib;aph(6)-Id;sul2;blaOXA-48;blaTEM-1B;	4	S83L/D87N	A56T/S80I	-	IncX1;IncFIB(AP001918);IncFIC(FII);IncL;IncQ1	5	-	-	-	PRJEB46636	ERS6682539	ERR6411373
CNR4I8	2012	screening	Rectal swab	Île-de-France (Val-de-Marne 94)	-	ST167	CC10	A	blaOXA-48	0	9	blaOXA-48;catA1#;mph(A);sul1;aadA5;dfrA17;blaTEM-1B;tet(B);aac(3)-IId#;	3	S83L/D87N	S80I	-	IncFII;IncFII;IncFIB(AP001918);Col156;IncFIA;IncL;IncI1-I(Alpha);IncX4	8	-	-	-	PRJEB46636	ERS6682540	ERR6411374
CNR4I9	2012	screening	Rectal swab	Île-de-France (Val-de-Marne 94)	-	ST69	-	D	blaOXA-48	0	10	aph(3')-Ia*;tet(B);mph(A);dfrA14;sul2;aph(3'')-Ib;aph(6)-Id;blaCMY-2;blaOXA-48;blaTEM-33;	0	-	-	-	IncQ1;ColRNAI;IncFIB(AP001918);IncFII(pRSB107);IncL;IncFIA	5	-	-	-	PRJEB46636	ERS6682541	ERR6411375
CNR50D8	2014	screening	Rectal swab	Provence-Alpes-Côte d'Azur (Alpes maritimes 06)	-	ST10	CC10	A	blaOXA-48	0	1	blaOXA-48;	0	-	-	-	IncX1;IncL;Col440II;Col(pHAD28)	3	-	-	-	PRJEB46636	ERS6682542	ERR6411376
CNR50E9	2014	screening	Rectal swab	Auvergne-Rhône-Alpes (Loire 42)	-	ST108	-	D	blaOXA-48	0	1	blaOXA-48;	0	-	-	-	ColpVC;IncI1-I(Alpha);IncL	3	-	-	-	PRJEB46636	ERS6682543	ERR6411377
CNR50F3	2014	screening	Rectal swab	Auvergne-Rhône-Alpes (Puy-de-Dôme 63)	-	ST44	CC10	A	blaNDM-5	blaCTX-M-15	16	sul1;aadA5;dfrA17;catA1#;aph(6)-Id;aph(3'')-Ib;sul2;blaCTX-M-15;mph(A);blaNDM-5;aac(3)-IIa#;aac(6')-Ib-cr;catB3*;blaOXA-1;tet(A);blaCMY-42;	4	S83L/D87N	S80I	S458T	Col(pHAD28);IncFII;IncX3;IncFIB(H89-PhagePlasmid);IncB/O/K/Z;Col(MG828);Col(MG828);IncI(Gamma);IncFII;Col(pHAD28);Col156;Col(pHAD28);IncFIB(AP001918);IncFIA;Col(pHAD28)	14	YRIN-E349K-I532L	-	-	PRJEB46636	ERS6682544	ERR6411378
CNR50G3	2014	screening	Rectal swab	Île-de-France (Paris 75)	-	ST10	CC10	A	blaOXA-48	0	1	blaOXA-48;	1	S83A	-	-	IncL;Col156	2	-	-	-	PRJEB46636	ERS6682545	ERR6411379
CNR52D5	2014	screening	Rectal swab	Île-de-France (Paris 75)	-	ST349	-	D	blaOXA-48	0	3	blaOXA-48;sul1*;dfrA7#;	0	-	-	-	IncL	1	-	-	-	PRJEB46636	ERS6682546	ERR6411380
CNR52E1	2014	screening	Rectal swab	Occitanie (Haute-Garonne 31)	-	ST940	-	B1	blaOXA-181	blaCTX-M-15	10	aadA1#;blaCTX-M-15;blaOXA-181;blaTEM-190;blaOXA-1;mph(A)#;catA1*;qnrS1;tet(B);dfrA1;	4	S83L/D87N	S80I	S458A	Col(MG828);Col(BS512);Col(pHAD28);IncFIB(AP001918);IncFII;IncR;IncX3;IncFIA;ColKP3	8	-	-	-	PRJEB46636	ERS6682547	ERR6411381
CNR52E3	2014	screening	Rectal swab	Grand Est (Meurthe-et-Moselle 54)	-	ST297	-	B1	blaOXA-48	0	1	blaOXA-48;	0	-	-	-	IncL	1	-	-	-	PRJEB46636	ERS6682548	ERR6411383
CNR52G9	2014	screening	Rectal swab	Hauts-de-France (Nord 59)	-	ST940	-	B1	blaOXA-48	0	7	aadA1;blaOXA-1*;blaOXA-48;catA1#;qnrB19;tet(B);dfrA1;	0	-	-	-	Col(MG828);Col156;IncL;IncM1;IncX1;Col(pHAD28)	6	-	-	-	PRJEB46636	ERS6682549	ERR6411384
CNR53E9	2014	clinical	Urine	Île-de-France (Val-de-Marne 94)	-	ST636	-	B2	blaNDM-5	0	5	aadA1;blaSHV-12;blaNDM-5;blaTEM-1B;dfrA1;	1	S83L	-	-	IncFII(pRSB107);IncFIA;Col(MG828);IncQ1;IncX3;IncFIB(AP001918)	6	-	-	-75 insT (OmpR-F2)	PRJEB46636	ERS6682550	ERR6411385
CNR53F4	2014	screening	Rectal swab	Hauts-de-France (Pas-de-Calais 62)	-	ST2541	-	A	blaOXA-48	0	6	aadA1;aac(6')-Ib#;blaTEM-1A;blaOXA-9;blaOXA-48;aac(6')-Ib-cr#;	0	-	-	-	IncL;IncFII(29)	2	-	-	-	PRJEB46636	ERS6682551	ERR6411386
CNR53F9	2014	screening	Rectal swab	Provence-Alpes-Côte d'Azur (Bouches du Rhône 13)	-	ST167	CC10	A	blaOXA-48	blaCTX-M-15	17	sul2;aph(3'')-Ib;aph(6)-Id;blaTEM-1B;dfrA14;catA1#;blaCTX-M-15;tet(A)#;tet(B);aac(3)-IIa#;blaOXA-48;dfrA1;blaOXA-1;aac(6')-Ib-cr;aadA1#;dfrA5;catB3*;	3	S83L/D87N	S80I	-	IncFII;IncL;IncFIB(AP001918)	3	-	-	-	PRJEB46636	ERS6682552	ERR6411387
CNR53J6	2014	screening	Rectal swab	Bretagne (Côtes d'Armor 22)	-	ST2083	-	B1	blaNDM-5	0	15	blaCMY-42;blaNDM-5;sul1;aadA2;dfrA12;aac(3)-IId#;mph(A);sul2;aph(3'')-Ib;aph(6)-Id;erm(B)#;tet(B);rmtB;blaTEM-1B;aac(6')-Ib-cr;	4	S83L/D87N	S80I	S458A	Col(BS512);ColRNAI;IncQ1;IncFIB(AP001918);IncFII;IncI(Gamma);IncFIA	7	YRIN-E349K-I532L	ST38-like	pseudogene	PRJEB46636	ERS6682553	ERR6411388
CNR54A6bis	2014	screening	Rectal swab	Île-de-France (Seine-Saint-Denis 93)	-	ST10	CC10	A	blaOXA-48	0	1	blaOXA-48;	0	-	-	-	IncL;IncFII(pRSB107);IncI1-I(Alpha);Col156;IncX1;Col(MG828);Col(MG828);Col156;Col(pHAD28);Col(MG828);Col156	11	-	-	-	PRJEB46636	ERS6682554	ERR6411389
CNR54C7	2014	screening	Rectal swab	Provence-Alpes-Côte d'Azur (Alpes maritimes 06)	-	ST10	CC10	A	blaOXA-48	0	2	blaOXA-48;tet(A);	0	-	-	-	IncI1-I(Alpha);IncL;Col156;Col(BS512);Col156	5	-	-	-	PRJEB46636	ERS6682555	ERR6411390
CNR54F8bis	2014	screening	Rectal swab	Île-de-France (Paris 75)	-	ST38	CC38	D	blaOXA-48	blaCTX-M-14b	8	aadA1;aph(6)-Id;aph(3'')-Ib#;blaCTX-M-14b;blaOXA-48;blaTEM-1B;sul2;dfrA1;	0	-	-	-	IncQ1	1	-	ST38-like	pseudogene	PRJEB46636	ERS6682556	ERR6411391
CNR54G5bis	2014	screening	Rectal swab	Île-de-France (Paris 75)	-	ST10	CC10	A	blaOXA-48	0	2	blaTEM-1B;blaOXA-48;	0	-	-	-	IncFII(pCoo);IncX1;IncL;IncFII(pCoo);Col156;Col(BS512);ColRNAI;ColRNAI	8	-	-	-	PRJEB46636	ERS6682557	ERR6411392
CNR55F7	2014	screening	Rectal swab	Pays de la Loire (Maine-et-Loire 49)	-	ST7937	-	B1	blaOXA-48	0	10	tet(B);blaOXA-48;mph(A);sul1;aadA2;dfrA12;qepA4;catA1#;blaTEM-1B;aac(3)-IId#;	4	S83L/D87N	S80I	S458A	IncFII(pAMA1167-NDM-5);IncFIB(AP001918);IncL;IncFIA	3	-	-	-	PRJEB46636	ERS6682558	ERR6411394
CNR55G8bis	2014	screening	Rectal swab	Île-de-France (Seine-et-Marne 77)	-	ST354	-	F	blaOXA-48	0	13	blaTEM-1B;dfrA17;qnrB4;mph(A);sul1;blaDHA-1;tet(B);aac(3)-IId#;blaOXA-48;sul2;aph(3'')-Ib#;aph(6)-Id;qepA1;	5	S83L/D87N	S80I/E84G	I355T	IncQ1;Col156;IncFIB(pB171);IncFII;ColRNAI;Col(BS512);IncFIA	6	-	ST38-like	-	PRJEB46636	ERS6682559	ERR6411395
CNR56B8bis	2014	screening	Rectal swab	Île-de-France (Paris 75)	-	ST167	CC10	A	blaOXA-48	0	7	aph(6)-Id;aph(3'')-Ib;blaTEM-1C;blaOXA-48;floR#;sul2;tet(A);	3	S83L/D87N	S80I	-	IncI2(Delta);IncFIC(FII);IncL;IncB/O/K/Z;IncFII;IncFIB(AP001918);IncFIA;IncI1-I(Alpha)	8	-	-	-	PRJEB46636	ERS6682560	ERR6411396
CNR56E8	2014	clinical	Urine	Île-de-France (Essonne 91)	-	ST636	-	B2	blaNDM-5	0	9	dfrA1;aadA1;blaSHV-12;tet(B);blaTEM-1B;blaNDM-5;sul2#;aph(6)-Id;aph(3'')-Ib;	1	S83L	-	-	Col(MG828);IncQ1;IncFIB(AP001918);IncFII(pRSB107);IncFIA;IncX3	6	-	-	-	PRJEB46636	ERS6682561	ERR6411397
CNR56H10	2014	screening	Rectal swab	Île-de-France (Paris 75)	-	ST44	CC10	A	blaOXA-181	blaCTX-M-15	14	aac(6')-Ib-cr;blaOXA-1;catB3*;qnrS1;blaOXA-181;aph(3'')-Ib;aph(6)-Id;sul2;tet(B);blaCTX-M-15;dfrA17;aadA5;sul1;mph(A);	4	S83L/D87N	S80I	S458T	Col(pHAD28);Col(pHAD28);IncFIB(AP001918);IncX4;Col(pHAD28);IncFII;ColKP3;IncFIA;IncX3;IncI1-I(Alpha);Col(MG828);Col(MG828);Col(pHAD28)	12	-	-	-	PRJEB46636	ERS6682562	ERR6411398
CNR56I3	2014	clinical	Wound	Provence-Alpes-Côte d'Azur (Bouches du Rhône 13)	-	ST405	-	D	blaNDM-5	blaCTX-M-15	8	blaCTX-M-15;rmtB;blaTEM-1B;dfrA12;aadA2;sul1;blaNDM-5;tet(B);	4	S83L/D87N	S80I	S458A	IncFII;Col(MG828);Col(BS512);Col156	4	YRIK	ST38-like	pseudogene	PRJEB46636	ERS6682563	ERR6411399
CNR57D3bis	2014	screening	Rectal swab	Île-de-France (Val-de-Marne 94)	-	ST38	CC38	D	blaOXA-48	blaCTX-M-24	8	blaTEM-1B;blaOXA-48;aac(3)-IId#;mph(A);sul1;aadA5;dfrA17;blaCTX-M-24;	1	S83L	-	-	IncFII(pSE11)	1	-	ST38-like	-	PRJEB46636	ERS6682564	ERR6411400
CNR57E8	2014	screening	Rectal swab	Hauts-de-France (Hauts-de-Seine 92)	-	ST10	CC10	A	blaOXA-48	blaCTX-M-15	6	blaCTX-M-15;blaOXA-1;blaOXA-48;catB3*;aac(6')-Ib-cr;tet(B);	4	S83L/D87N	S80I	S458A	Col(pHAD28);Col(BS512);IncL	3	-	-	-	PRJEB46636	ERS6682565	ERR6411401
CNR57F3	2014	screening	Rectal swab	Île-de-France (Paris 75)	-	ST38	CC38	D	blaOXA-48	blaCTX-M-14b	6	aadA1;blaTEM-1B;blaCTX-M-14b;blaOXA-48;catA1#;dfrA1;	0	-	-	-	-	0	-	ST38-like	pseudogene	PRJEB46636	ERS6682566	ERR6411402
CNR57J6bis	2014	clinical	Urine	Île-de-France (Essonne 91)	-	ST45	-	A	blaOXA-48	0	3	blaTEM-35;blaOXA-48;tet(B);	0	-	-	-	IncFIA(HI1);IncR;IncFIB(pB171);IncL;IncFII	5	-	-	-	PRJEB46636	ERS6682567	ERR6411403
CNR57J7	2014	clinical	Urine	Île-de-France (Hauts-de-Seine 92)	-	ST540	-	A	blaOXA-48	0	4	aadA1#;blaOXA-1;blaOXA-48;catA1#;	0	-	-	-	IncL	1	-	-	-	PRJEB46636	ERS6682568	ERR6411405
CNR58A7	2014	clinical	Urine	Bourgogne-Franche-Comté (Côte d'Or 21)	-	ST167	CC10	A	blaNDM-1	blaCTX-M-27	9	blaSHV-12;blaCTX-M-27;blaNDM-1;blaCMY-42;mph(A);sul1;aadA5;dfrA17;tet(A);	4	S83L/D87N	S80I	S458A	IncFII;IncI(Gamma);IncFIA;IncFIB(AP001918);IncX3;IncY;IncFII	7	YRIN-E349K-I532L	ST38-like	-75 insT (OmpR-F2)	PRJEB46636	ERS6682569	ERR6411406
CNR58C2bis	2014	screening	Rectal swab	Hauts-de-France (Nord 59)	-	ST2144	-	B1	blaOXA-48	0	1	blaOXA-48;	0	-	-	-	Col(BS512);Col(MG828);Col440I;IncI2(Delta);IncL	5	-	-	-	PRJEB46636	ERS6682570	ERR6411407
CNR58C5bis	2014	screening	Rectal swab	Île-de-France (Seine-Saint-Denis 93)	-	ST38	CC38	D	blaOXA-48	0	9	mph(A);aac(3)-IId#;sul2;aph(6)-Id;aph(3'')-Ib#;tet(D);blaOXA-48;blaTEM-1B;catA1#;	1	S83A	-	-	Col(MG828);Col(BS512);ColRNAI;Col156	4	-	ST38-like	-	PRJEB46636	ERS6682571	ERR6411408
CNR58C7	2014	screening	Rectal swab	Hauts-de-France (Nord 59)	-	ST156	-	B1	blaOXA-48	0	10	catA1#;aac(6')-Ib3#;catB3;dfrA1#;sul1;blaTEM-1B;tet(B);blaOXA-48;sul2;dfrA36;	3	S83L/D87N	S80I	-	IncFIB(AP001918);IncFIC(FII);IncL;IncFII(pHN7A8);Col156;Col(BS512);ColRNAI	7	-	-	-	PRJEB46636	ERS6682572	ERR6411409
CNR58F7bis	2014	unknown	Unknown	Île-de-France (Essonne 91)	-	ST3489	-	A	blaOXA-48	0	10	blaTEM-214;blaNDM-5*;dfrA12;aadA2;sul1#;sul2;aph(3'')-Ib;aph(6)-Id;aph(3')-IIa#;blaOXA-48;	5	S83L/D87N	A56T/S80I	S458A	Col(BS512);IncFIB(AP001918);Col440I;Col156;Col(pHAD28);IncX4;IncL;Col(KPHS6);Col(MG828);IncFII;Col(pHAD28)	11	-	-	-	PRJEB46636	ERS6682573	ERR6411410
CNR59F9	2014	screening	Rectal swab	Île-de-France (Val d'Oise 95)	-	ST38	CC38	D	blaOXA-48	blaCTX-M-24	8	aac(3)-IId#;dfrA17;aadA5;sul1;blaOXA-48;mph(A);blaTEM-1B;blaCTX-M-24;	1	S83L	-	-	-	0	-	ST38-like	-	PRJEB46636	ERS6682574	ERR6411411
CNR59H4	2014	screening	Rectal swab	Hauts-de-France (Pas-de-Calais 62)	-	ST405	-	D	blaOXA-48	0	1	blaOXA-48;	0	-	-	-	IncL;Col(BS512);Col(MG828);Col(MG828);IncFII(pCoo);Col156;Col156;IncFII	7	-	ST38-like	-	PRJEB46636	ERS6682575	ERR6411412
CNR59J4	2014	screening	Rectal swab	Provence-Alpes-Côte d'Azur (Var 83)	-	STNew	-	A	blaOXA-48	0	1	blaOXA-48;	1	D87G	-	-	Col156;Col440II;IncHI1B(R27);IncL;IncFII;Col(pHAD28);IncX3;Col(pHAD28);IncHI1A	7	-	-	-	PRJEB46636	ERS6682576	ERR6411413
CNR59J5	2014	screening	Rectal swab	Provence-Alpes-Côte d'Azur (Var 83)	-	STNew	-	B1	blaOXA-48	blaCTX-M-15;blaCTX-M-14b	9	aph(3')-VIb#;aph(3'')-Ib#;aph(6)-Id;aph(3'')-Ib#;blaCTX-M-14b;blaCTX-M-15;blaTEM-214*;fosA3;blaOXA-48;	0	-	-	-	Col440II;IncFII;IncI1-I(Alpha);IncL;IncB/O/K/Z	5	-	-	-	PRJEB46636	ERS6682577	ERR6411414
CNR5C6	2012	clinical	Blood culture	Grand Est (Haut-Rhin 68)	-	ST38	CC38	D	blaOXA-48	0	7	aac(3)-IId#;blaOXA-48;blaTEM-1B;dfrA17;mph(A);sul1;aadA5;	1	S83A	-	-	-	0	-	ST38-like	-	PRJEB46636	ERS6682578	ERR6411416
CNR5D8	2012	screening	Rectal swab	Île-de-France (Val-de-Marne 94)	-	ST925	-	D	blaOXA-48	0	5	blaTEM-1B;blaOXA-48;sul1;tet(A);dfrA7;	1	-	S57T	-	IncL	1	-	-	-	PRJEB46636	ERS6682579	ERR6411417
CNR60B1bis	2014	screening	Rectal swab	Île-de-France (Yvelines 78)	-	ST38	CC38	D	blaOXA-48	blaCTX-M-24	7	blaOXA-48;dfrA17;mph(A);sul1;aadA5;aac(3)-IId#;blaCTX-M-24;	1	S83L	-	-	-	0	-	ST38-like	-	PRJEB46636	ERS6682580	ERR6411418
CNR60B9bis	2014	screening	Rectal swab	Bretagne (Finistère 29)	-	ST354	-	F	blaOXA-48	0	7	aph(6)-Id;aph(3'')-Ib;blaOXA-48;blaTEM-1B;sul2;tet(B);dfrA17;	5	S83L/D87N	S80I/E84G	I355T	ColpVC;IncQ1;IncHI1B(pNDM-CIT);p0111;IncFIA;IncFIB(AP001918);IncL;Col(MG828)	8	-	ST38-like	-	PRJEB46636	ERS6682581	ERR6411419
CNR60D3	2014	screening	Rectal swab	Centre-Val de Loire (Indre-et-Loire 37)	-	ST2521	-	B1	blaOXA-48	0	1	blaOXA-48;	0	-	-	-	Col(MG828);IncI1-I(Alpha);IncL	3	-	-	-	PRJEB46636	ERS6682582	ERR6411420
CNR60D8	2014	screening	Rectal swab	Provence-Alpes-Côte d'Azur (Var 83)	-	ST69	-	D	blaOXA-48	0	3	aph(3')-Ia;blaTEM-X*;blaOXA-48;	3	S83L/D87N	S80I	-	IncFII;IncB/O/K/Z;IncL;Col156	4	-	-	-	PRJEB46636	ERS6682583	ERR6411421
CNR60E5	2014	unknown	Unknown	Centre-Val de Loire (Indre-et-Loire 37)	-	ST8184	-	B2	blaOXA-48	blaCTX-M-15	12	qnrB1;tet(A);blaCTX-M-15;sul2;aph(3'')-Ib;aph(6)-Id;blaTEM-1B;dfrA14;aac(6')-Ib-cr;blaOXA-1;catB3*;blaOXA-48;	0	-	-	-	IncI(Gamma);IncFIB(K);IncL;IncFII(K)	4	-	-	-	PRJEB46636	ERS6682584	ERR6411422
CNR60I4	2014	screening	Rectal swab	Provence-Alpes-Côte d'Azur (Var 83)	-	ST2301	CC10	A	blaOXA-48	0	2	blaOXA-48;mph(A);	3	S83L/D87N	S80I	-	Col156;IncFIB(AP001918);IncFII;IncFII;IncFIA;IncL	6	-	-	-	PRJEB46636	ERS6682585	ERR6411423
CNR60I7	2014	screening	Rectal swab	Grand Est (Bas-Rhin 67)	-	ST38	CC38	D	blaOXA-48	blaCTX-M-24	8	blaCTX-M-24;mph(A);dfrA17;aadA5;sul1;aac(3)-IId#;blaOXA-48;blaTEM-1B;	1	S83L	-	-	-	0	-	ST38-like	-	PRJEB46636	ERS6682586	ERR6411424
CNR60J2	2014	unknown	Unknown	Provence-Alpes-Côte d'Azur (Bouches du Rhône 13)	-	ST167	CC10	A	blaOXA-181	blaCTX-M-15	12	blaCTX-M-15;aac(6')-Ib-cr;blaOXA-1;catB3*;tet(A);dfrA17;aadA5;sul1;mph(A);qnrS1;blaOXA-181;blaCMY-42;	4	S83L/D87N	S80I	S458A	ColKP3;IncI(Gamma);IncFIA;IncFII;IncX4;IncX3	6	YRIN-E349K-I532L	ST38-like	-75 insT (OmpR-F2)	PRJEB46636	ERS6682587	ERR6411425
CNR61A3	2014	screening	Rectal swab	Occitanie (Haute-Garonne 31)	-	ST10	CC10	A	blaOXA-48	0	7	blaTEM-234*;sul2;aph(3'')-Ib;aph(6)-Id#;tet(B);dfrA14;blaOXA-48;	4	S83L/D87N	S80I	S458A	Col440II;IncFII;IncFIA;IncFIB(AP001918);IncI1-I(Alpha);pSL483;IncX1;IncL;Col(pHAD28)	8	-	-	-	PRJEB46636	ERS6682588	ERR6411428
CNR61A8	2014	screening	Rectal swab	Île-de-France (Paris 75)	-	ST38	CC38	D	blaOXA-48	blaCTX-M-24	8	blaCTX-M-24;mph(A);dfrA17;aadA5;sul1;aac(3)-IId#;blaOXA-48;blaTEM-1B;	1	S83L	-	-	-	0	-	ST38-like		PRJEB46636	ERS6682589	ERR6411429
CNR61C2	2014	screening	Rectal swab	Île-de-France (Val d'Oise 95)	-	ST448	-	B1	blaNDM-5	blaCTX-M-15	12	blaCTX-M-15;catA1#;blaNDM-5;blaCMY-42;mph(A)#;erm(B)#;aadA5;dfrA17;sul1*;aac(6')-Ib-cr;catB3;blaOXA-1;	4	S83L/D87N	S80I/E84G	-	ColRNAI;IncFII(pAMA1167-NDM-5);IncFIB(AP001918);IncI(Gamma);IncX3;IncY;IncFIB(H89-PhagePlasmid);IncFIA	7	YRIN-E349K-I532L	G138D	-	PRJEB46636	ERS6682590	ERR6411430
CNR61C7	2014	clinical	Urine	Île-de-France (Seine-Saint-Denis 93)	-	ST1196	-	B1	blaOXA-48	0	11	sul3;aadA1;cml#;mph(A);dfrA14;aph(3')-Ia;tet(A)#;blaOXA-48;aadA2#;dfrA12;blaTEM-214*;	4	S83L/D87N	S80I	S458A	IncB/O/K/Z;IncFIB(H89-PhagePlasmid);IncI2(Delta);IncFII;IncR;IncL;IncFIB(AP001918)	7	-	-	-	PRJEB46636	ERS6682591	ERR6411431
CNR61G4	2014	screening	Rectal swab	Île-de-France (Hauts-de-Seine 92)	-	ST457	-	F	blaNDM-1	blaCTX-M-27	21	blaCMY-4;blaSHV-12;qnrB32#;aph(3')-VI;blaNDM-1;dfrA14;blaTEM-214*;aac(3)-IId#;catB3;aac(6')-Ib-cr;ARR-3;sul1;blaOXA-1;erm(B)#;aph(3'')-Ib;sul2;aph(6)-Id;mph(A);blaCTX-M-27;tet(A)*;catA2#;	4	S83L/D87Y	S80I	S458A	Col440I;IncFII;IncFIB(AP001918);IncC;IncI1-I(Alpha);Col(MG828);Col(BS512)	7	-	ST38-like	pseudogene	PRJEB46636	ERS6682592	ERR6411432
CNR61H6bis	2014	clinical	Urine	Provence-Alpes-Côte d'Azur (Bouches du Rhône 13)	-	ST405	-	D	blaNDM-5	blaCTX-M-15	8	tet(B);blaCTX-M-15;blaTEM-1B;rmtB;dfrA12;aadA2;sul1;blaNDM-5;	4	S83L/D87N	S80I	S458A	IncFII;Col(MG828);Col(BS512);Col156	4	YRIK	ST38-like	pseudogene	PRJEB46636	ERS6682593	ERR6411433
CNR61I10	2014	screening	Rectal swab	Île-de-France (Hauts-de-Seine 92)	-	ST88	CC23	C	blaOXA-48	0	5	aadA1;blaOXA-48;catA1#;tet(B);dfrA1;	1	S83L	-	-	IncY;Col440I	2	-	-	-	PRJEB46636	ERS6682594	ERR6411434
CNR61J3	2014	screening	Rectal swab	Auvergne-Rhône-Alpes (Loire 42)	-	ST88	CC23	C	blaOXA-48	0	3	blaTEM-1C;blaOXA-48;tet(A);	0	-	-	-	IncI1-I(Alpha);IncFIB(AP001918);IncFII;IncL	4	-	-	-	PRJEB46636	ERS6682595	ERR6411435
CNR61J8bis	2014	unknown	Unknown	Missing (Paris 75)	-	ST101	-	B1	blaOXA-48;blaNDM-1	blaCTX-M-15	12	blaCTX-M-15;mph(A);blaSFO-1;rmtB;blaTEM-1B;blaNDM-1;sul1;aadA2;dfrA12;qepA4#;tet(B);blaOXA-48;	4	S83L/D87N	S80I	E460D	Col156;IncFII;IncFIB(AP001918);IncFIA;IncFII;IncFII	6	YRIN-I532L	ST38-like	pseudogene	PRJEB46636	ERS6682596	ERR6411436
CNR62B9	2014	screening	Rectal swab	Île-de-France (Hauts-de-Seine 92)	-	ST38	CC38	D	blaOXA-48	blaCTX-M-15	14	dfrA17;mph(A);sul1;aadA5;blaCTX-M-15;qnrS1;aph(6)-Id;aph(3'')-Ib#;aac(3)-IId*;tet(D);sul2;blaOXA-48;catA1#;blaTEM-X*;	1	S83A	-	-	IncB/O/K/Z;IncY	2	-	ST38-like	-	PRJEB46636	ERS6682597	ERR6411437
CNR62D3	2014	clinical	Urine	Hauts-de-France (Nord 59)	-	ST1722	-	F	blaOXA-244	0	2	blaCMY-2;blaOXA-244;	0	-	-	-	-	0	-	ST38-like	-	PRJEB46636	ERS6682598	ERR6411439
CNR62E4	2014	screening	Rectal swab	Provence-Alpes-Côte d'Azur (Var 83)	-	ST1508	-	E	blaOXA-48	0	1	blaOXA-48;	0	-	-	-	IncL;IncFII(29);IncFIB(AP001918);IncFIA	4	-	-	-	PRJEB46636	ERS6682599	ERR6411440
CNR62G3	2014	screening	Rectal swab	Hauts-de-France (Nord 59)	-	ST6119	-	D	blaOXA-48	0	1	blaOXA-48;	0	-	-	-	IncI1-I(Alpha);IncL	2	-	-	-	PRJEB46636	ERS6682600	ERR6411441
CNR62G6	2014	screening	Rectal swab	Provence-Alpes-Côte d'Azur (Bouches du Rhône 13)	-	ST4557	-	G	blaOXA-48	0	1	blaOXA-48;	0	-	-	-	IncFIA;IncFII;IncFIC(FII);IncFIB(AP001918);IncL	5	-	-	-	PRJEB46636	ERS6682601	ERR6411442
CNR62H9	2014	screening	Rectal swab	Hauts-de-France (Nord 59)	-	ST940	-	B1	blaOXA-181	0	10	catA1#;blaOXA-1;aph(6)-Id;aph(3'')-Ib#;sul2;dfrA1;aadA1;tet(B);qnrS1;blaOXA-181;	0	-	-	-	IncX4;IncX3;Col(pHAD28);Col(pHAD28);Col156;ColKP3	5	-	-	-	PRJEB46636	ERS6682602	ERR6411443
CNR62I7	2014	screening	Rectal swab	Hauts-de-France (Nord 59)	-	ST349	-	D	blaOXA-48	0	1	blaOXA-48;	0	-	-	-	-	0	-	-	-	PRJEB46636	ERS6682603	ERR6411444
CNR63B5	2014	screening	Rectal swab	Grand Est (Moselle 57)	-	ST538	-	B2	blaOXA-48	0	1	blaOXA-48;	0	-	-	-	ColpVC;Col156;IncFIB(AP001918);IncX4;IncL;IncFIC(FII)	6	-	-	-	PRJEB46636	ERS6682604	ERR6411445
CNR63C5	2014	screening	Rectal swab	Grand Est (Bas-Rhin 67)	-	ST101	-	B1	blaOXA-48;blaNDM-1	blaCTX-M-15	12	blaCTX-M-15;blaSFO-1;mph(A);aadA2;sul1;blaNDM-1;dfrA12;blaOXA-48;blaTEM-1B;rmtB;tet(B);qepA4#;	4	S83L/D87N	S80I	E460D	IncFII;IncFII;IncFII;Col156;IncFIB(AP001918);IncFIA	6	YRIN-I532L	ST38-like	pseudogene	PRJEB46636	ERS6682605	ERR6411446
CNR63D10	2014	screening	Rectal swab	Hauts-de-France (Nord 59)	-	ST88	CC23	C	blaOXA-48	0	12	catA1#;aph(3')-Ia;tet(A);blaOXA-48;aph(3'')-Ib*;sul2;blaTEM-1B;aph(6)-Id;dfrA14;sul1;aadA1#;dfrA1#;	3	S83L/D87N	S80I	-	IncL;IncFII;Col(MG828);Col(pHAD28);IncN;IncX4;IncFIB(AP001918)	7	-	-	-	PRJEB46636	ERS6682606	ERR6411447
CNR63E2	2014	screening	Rectal swab	Hauts-de-France (Nord 59)	-	ST357	-	B2	blaOXA-48	0	1	blaOXA-48;	0	-	-	-	IncFIB(AP001918);IncL;IncFIC(FII)	3	-	-	-	PRJEB46636	ERS6682607	ERR6411448
CNR63G4	2014	screening	Rectal swab	Centre-Val de Loire (Indre-et-Loire 37)	-	ST2973	-	A	blaOXA-48	0	17	floR#;blaOXA-48;dfrA17;aadA5;blaTEM-1B;aph(3')-Ia;blaCMY-2;aadA1;cml#;sul3;mph(A);dfrA14;tet(A);aadA2b#;aph(3'')-Ib;aph(6)-Id;sul2;	3	S83L/D87N	S80I	-	ColRNAI;IncFII;IncFIB(AP001918);IncI1-I(Alpha);IncY;IncB/O/K/Z;IncL;IncFII(pHN7A8);IncFIB(pLF82-PhagePlasmid)	9	-	-	-	PRJEB46636	ERS6682608	ERR6411450
CNR63I8	2014	screening	Rectal swab	Île-de-France (Paris 75)	-	ST617	CC10	A	blaNDM-5	blaCTX-M-15	9	qepA4#;blaNDM-5;sul1;aadA2;dfrA12;mph(A);blaTEM-1B;blaCTX-M-15;tet(B);	4	S83L/D87N	S80I	S458A	IncFII;IncFIA;IncB/O/K/Z;IncFIB(AP001918)	4	-	-	pseudogene	PRJEB46636	ERS6682609	ERR6411451
CNR63J1	2014	screening	Rectal swab	Hauts-de-France (Nord 59)	-	ST227	CC10	A	blaOXA-48	0	14	aph(6)-Id;aph(3'')-Ib*;dfrA14#;aph(3'')-Ib*;sul2;aph(6)-Id;aph(3'')-Ib*;dfrA14;aph(3'')-Ib*;sul2;tet(A);blaTEM-1B;blaOXA-48;blaFRI-1*;	0	-	-	-	Col(MG828);Col156;IncN;IncX4;IncI1-I(Alpha);Col(pHAD28);IncL	7	-	-	pseudogene	PRJEB46636	ERS6682610	ERR6411452
CNR63J8	2014	screening	Rectal swab	Île-de-France (Hauts-de-Seine 92)	-	ST156	-	B1	blaOXA-48	0	12	blaTEM-1B;catA1#;tet(B);blaSHV-12;blaOXA-48;aadA22;lnu(F);qnrS1;aac(6')-Ib3#;dfrA1#;sul1;catB3;	4	S83L/D87N	S80I/E84G	-	IncFII;IncI1-I(Alpha);IncX3;Col(MG828);Col156;IncX4	6	-	-	-	PRJEB46636	ERS6682611	ERR6411453
CNR64B10	2014	screening	Rectal swab	Hauts-de-France (Nord 59)	-	ST10	CC10	A	blaOXA-48	0	2	blaOXA-48;blaTEM-220#;	0	-	-	-	Col156;Col156;IncX1;IncL;pSL483;IncFII(pRSB107);Col(MG828);Col(MG828);IncX1	9	-	-	-	PRJEB46636	ERS6682612	ERR6411454
CNR64B9	2014	clinical	Blood culture	Hauts-de-France (Nord 59)	-	ST10	CC10	A	blaOXA-48	0	7	aadA1;dfrA1;aph(6)-Id;aph(3'')-Ib;sul2;tet(A);blaOXA-48;	0	-	-	-	IncFII;Col(pHAD28)	2	-	-	-	PRJEB46636	ERS6682613	ERR6411455
CNR64D9	2014	screening	Rectal swab	Hauts-de-France (Nord 59)	-	ST540	-	A	blaOXA-48	0	1	blaOXA-48;	0	-	-	-	Col440I;IncL	2	-	-	-	PRJEB46636	ERS6682614	ERR6411456
CNR64E10	2014	screening	Rectal swab	Bretagne (Morbihan 56)	-	ST108	-	D	blaOXA-48	0	1	blaOXA-48;	0	-	-	-	IncI1-I(Alpha);IncL;IncB/O/K/Z	3	-	-	-	PRJEB46636	ERS6682615	ERR6411457
CNR64F1	2014	screening	Rectal swab	Hauts-de-France (Pas-de-Calais 62)	-	ST362	-	D	blaOXA-48	0	10	tet(A);mph(B);sul1;aadA1;dfrA1;aph(6)-Id;aph(3'')-Ib#;sul2;blaTEM-1B;blaOXA-48;	0	-	-	-	IncL;IncQ1	2	-	-	-	PRJEB46636	ERS6682616	ERR6411458
CNR64F3	2014	screening	Rectal swab	Hauts-de-France (Nord 59)	-	ST2522	-	B1	blaOXA-48	0	1	blaOXA-48;	0	-	-	-	Col8282;IncI1-I(Alpha);IncL;Col(MG828)	4	-	-	-	PRJEB46636	ERS6682617	ERR6411459
CNR64F4	2014	clinical	Urine	Hauts-de-France (Nord 59)	-	ST127	-	B2	blaOXA-48	0	1	blaOXA-48;	0	-	-	-	-	0	-	-	-	PRJEB46636	ERS6682618	ERR6411461
CNR64G1	2014	screening	Rectal swab	Grand Est (Bas-Rhin 67)	-	ST12	-	B2	blaOXA-48	0	3	blaTEM-1C#;blaCTX-M*;blaOXA-48;	0	-	-	-	IncL	1	-	-	-	PRJEB46636	ERS6682619	ERR6411462
CNR64G8	2014	screening	Rectal swab	Île-de-France (Paris 75)	-	ST38	CC38	D	blaOXA-48	0	10	mph(A);dfrA17;aadA5;sul1;sul2;aph(6)-Id;aph(3'')-Ib#;aac(3)-IId#;blaOXA-48;blaTEM-1B;	1	S83A	-	-	IncI2	1	-	ST38-like	-	PRJEB46636	ERS6682620	ERR6411463
CNR64H4	2014	screening	Rectal swab	Île-de-France (Essonne 91)	-	ST1049	-	B1	blaOXA-48	0	1	blaOXA-48;	0	-	-	-	IncL;Col(MG828)	2	-	-	-	PRJEB46636	ERS6682621	ERR6411464
CNR64H8	2014	clinical	Urine	Auvergne-Rhône-Alpes (Drôme 26)	-	ST44	CC10	A	blaNDM-5	blaCTX-M-15	15	aac(3)-IIa#;aac(6')-Ib-cr;catB3*;blaOXA-1;blaNDM-5;tet(A);catA1#;dfrA17;aadA5;sul1;aph(3'')-Ib;aph(6)-Id;sul2;blaCTX-M-15;mph(A);	4	S83L/D87N	S80I	S458T	Col(pHAD28);Col(pHAD28);IncFIB(AP001918);IncFII;IncFIA;IncFII;IncI1-I(Alpha);IncFIB(H89-PhagePlasmid);IncX3;Col(MG828);Col(MG828);Col(pHAD28);Col(pHAD28);Col(MG828)	13	YRIN-E349K-I532L	-	-	PRJEB46636	ERS6682622	ERR6411465
CNR64J10	2014	screening	Rectal swab	Île-de-France (Val-de-Marne 94)	-	ST227	CC10	A	blaOXA-48	0	7	tet(A);aph(6)-Id;sul2;aph(3'')-Ib;catA1#;blaOXA-48;blaTEM-1B;	0	-	-	-	Col(pHAD28);IncQ1;Col156;IncI2;IncL;IncFIB(pQil);p0111;IncFII(Yp)	7	-	-	-	PRJEB46636	ERS6682623	ERR6411466
CNR65D6	2014	screening	Rectal swab	Île-de-France (Val-de-Marne 94)	-	ST38	CC38	D	blaOXA-48	0	12	dfrA17;mph(A);sul1;aadA5;sul2;aph(6)-Id;aph(3'')-Ib#;aac(3)-IId;tet(D);blaOXA-48;catA1*;blaTEM-1B;	1	S83A	-	-	Col156	1	-	ST38-like	-	PRJEB46636	ERS6682624	ERR6411467
CNR65H2	2014	screening	Rectal swab	Grand Est (Bas-Rhin 67)	-	ST101	-	B1	blaOXA-48;blaNDM-1	blaCTX-M-15	12	blaOXA-48;blaCTX-M-15;blaSFO-1;mph(A);blaTEM-1B;rmtB;blaNDM-1;sul1;aadA2;dfrA12;tet(B);qepA4#;	4	S83L/D87N	S80I	E460D	IncFII;IncFII;Col156;IncFIB(AP001918);IncFII;IncFIA	6	YRIN-I532L	ST38-like	pseudogene	PRJEB46636	ERS6682625	ERR6411468
CNR66C3	2014	clinical	Urine	Hauts-de-France (Nord 59)	-	ST28	-	B2	blaOXA-48	0	2	blaTEM-1C;blaOXA-48;	0	-	-	-	IncL;IncFII	2	-	-	-	PRJEB46636	ERS6682626	ERR6411469
CNR66E8	2014	screening	Rectal swab	Pays de la Loire (Maine-et-Loire 49)	-	ST316	-	B1	blaOXA-48	0	1	blaOXA-48;	0	-	-	-	IncFIA;IncFIB(AP001918);IncL;IncFIC(FII)	4	-	-	-	PRJEB46636	ERS6682627	ERR6411470
CNR66F8	2014	screening	Rectal swab	Île-de-France (Essonne 91)	-	ST1643	-	B2	blaOXA-48	0	1	blaOXA-48;	0	-	-	-	Col156;IncL;IncFII(pCoo);IncY	4	-	-	-	PRJEB46636	ERS6682628	ERR6411472
CNR66H9	2014	unknown	Unknown	Île-de-France (Essonne 91)	-	ST58	-	B1	blaOXA-48	0	1	blaOXA-48;	0	-	-	-	IncL;IncC;IncI1-I(Alpha)	3	-	-	-	PRJEB46636	ERS6682629	ERR6411473
CNR66I9	2014	screening	Rectal swab	Grand Est (Haut-Rhin 68)	-	ST1722	-	F	blaOXA-48	0	1	blaOXA-48;	0	-	-	-	IncL;Col(MG828);ColpVC;Col156;Col156	5	-	ST38-like	-	PRJEB46636	ERS6682630	ERR6411474
CNR67A3	2014	screening	Rectal swab	Île-de-France (Seine-Saint-Denis 93)	-	ST38	CC38	D	blaOXA-48	0	12	sul2;aph(6)-Id;aph(3'')-Ib#;dfrA17;aadA5;sul1;aac(3)-IId#;tet(D);mph(A);blaTEM-1B;catA1*;blaOXA-48;	1	S83A	-	-	-	0	-	ST38-like	-75 insT (OmpR-F2)	PRJEB46636	ERS6682631	ERR6411475
CNR67A4	2014	screening	Rectal swab	Île-de-France (Hauts-de-Seine 92)	-	ST354	-	F	blaOXA-48	blaCTX-M-24	8	blaCTX-M-24;dfrA17*;sul1;aadA5;mph(A);tet(B);blaOXA-48;blaTEM-1B;	5	S83L/D87N	S80I/E84G	I355T	Col156;IncFIB(pB171);IncFIA	2	-	ST38-like	-	PRJEB46636	ERS6682632	ERR6411476
CNR67A9	2014	screening	Rectal swab	Île-de-France (Seine-et-Marne 77)	-	ST4197	-	E	blaOXA-48	blaCTX-M-15	13	qnrB1;tet(A);blaCTX-M-15;sul2;aph(3'')-Ib#;aph(6)-Id;blaTEM-1B;dfrA14;aac(3)-IIa#;aac(6')-Ib-cr;blaOXA-1;catB3*;blaOXA-48;	0	-	-	-	Col156;IncFIB(K);IncL;IncFII(K)	4	-	-	-	PRJEB46636	ERS6682633	ERR6411477
CNR67B3	2014	screening	Rectal swab	Auvergne-Rhône-Alpes (Isère 38)	-	ST162	-	B1	blaOXA-48	0	1	blaOXA-48;	3	S83L/D87N	S80I	-	IncL	1	-	-	-	PRJEB46636	ERS6682634	ERR6411478
CNR67D9	2014	clinical	Urine	Bretagne (Ille-et-Vilaine 35)	-	ST38	CC38	D	blaOXA-48	blaCTX-M-24	8	blaCTX-M-24;dfrA17;mph(A);sul1;aadA5;aac(3)-IId#;blaOXA-48;blaTEM-1B;	1	S83L	-	-	-	0	-	ST38-like	-	PRJEB46636	ERS6682635	ERR6411479
CNR67E2	2014	clinical	Urine	Île-de-France (Paris 75)	-	ST69	-	D	blaOXA-48	0	2	blaTEM-1C;blaOXA-48;	1	S83L	-	-	Col156;IncFIB(AP001918);IncL;IncB/O/K/Z;IncFII	5	-	-	-	PRJEB46636	ERS6682636	ERR6411480
CNR67E6	2014	screening	Rectal swab	Île-de-France (Essonne 91)	-	ST399	-	A	blaOXA-48	blaCTX-M-55	2	blaCTX-M-55;blaOXA-48;	0	-	-	-	IncL;IncFII(Yp);IncI1-I(Alpha);Col(IRGK)	4	-	-	-	PRJEB46636	ERS6682637	ERR6411481
CNR67H2	2014	screening	Rectal swab	Île-de-France (Paris 75)	-	ST10	CC10	A	blaOXA-48	blaCTX-M-15	9	blaOXA-48;dfrA14;qnrS1;blaCTX-M-15;blaTEM-1B;tet(A)#;aph(6)-Id;aph(3'')-Ib;sul2;	0	-	-	-	IncY;IncFII(pRSB107);IncL;ColpVC	4	-	-	-	PRJEB46636	ERS6682638	ERR6411483
CNR67I3	2014	screening	Rectal swab	Pays de la Loire (Loire-Atlantique 44)	-	ST4306	-	E	blaOXA-48	0	1	blaOXA-48;	0	-	-	-	IncL;IncFII(pHN7A8);IncY;IncFIB(H89-PhagePlasmid)	4	-	-	-	PRJEB46636	ERS6682639	ERR6411484
CNR67I4	2014	screening	Rectal swab	Île-de-France (Val d'Oise 95)	-	ST744	CC10	A	blaOXA-48	0	16	catA1#;sul1;aph(3')-Ia;sul2*;mph(A);tet(B);ant(2'')-Ia;aadA1;floR#;blaOXA-48;dfrA36;aph(3'')-Ib;aph(6)-Id;blaTEM-1B;dfrA17;aadA5;	4	S83L/D87N	A56T/S80I	-	IncQ1;Col156;IncL;ColpVC	4	-	-	pseudogene	PRJEB46636	ERS6682640	ERR6411485
CNR67J1	2014	screening	Rectal swab	Auvergne-Rhône-Alpes (Isère 38)	-	ST162	-	B1	blaOXA-48	0	1	blaOXA-48;	3	S83L/D87N	S80I	-	IncL	1	-	-	-	PRJEB46636	ERS6682641	ERR6411486
CNR68B1	2014	screening	Rectal swab	Île-de-France (Seine-Saint-Denis 93)	-	ST1643	-	B2	blaOXA-48	0	1	blaOXA-48;	0	-	-	-	Col156;IncL;IncFII(pCoo);IncY	4	-	-	-	PRJEB46636	ERS6682642	ERR6411487
CNR68B2	2014	clinical	Deep site	Île-de-France (Paris 75)	-	ST131	-	B2	blaOXA-181	0	4	aadA1#;blaOXA-484;ere(A)*;sul1;	1	-	-	I529L	IncFIB(AP001918);IncP1;IncFIC(FII)	3	-	-	-	PRJEB46636	ERS6682643	ERR6411488
CNR68D1bis	2014	screening	Rectal swab	Provence-Alpes-Côte d'Azur (Var 83)	-	ST847	-	B1	blaOXA-48	0	3	blaCMY-2;blaOXA-48;fosA7#;	0	-	-	-	IncB/O/K/Z;IncY;IncI2(Delta);IncX4;IncL;IncFIB(AP001918);IncFII(pSE11)	6	-	-	-	PRJEB46636	ERS6682644	ERR6411489
CNR68D7	2014	screening	Rectal swab	Auvergne-Rhône-Alpes (Isère 38)	-	ST106	-	D	blaOXA-48	0	7	blaTEM-1B;blaOXA-48;aadA12;sul1;tet(A);aph(3'')-Ib#;aph(6)-Id;	1	-	S57T	-	IncX1;IncL;IncFIC(FII);IncFII;Col156;IncFIB(AP001918)	6	-	-	-	PRJEB46636	ERS6682645	ERR6411490
CNR68D9	2014	screening	Rectal swab	Auvergne-Rhône-Alpes (Isère 38)	-	ST538	-	B2	blaOXA-48	0	1	blaOXA-48;	0	-	-	-	IncFIC(FII);IncFII;IncL;IncFIB(AP001918)	4	-	-	-	PRJEB46636	ERS6682646	ERR6411491
CNR68I5	2014	screening	Rectal swab	Île-de-France (Val-de-Marne 94)	-	ST357	-	B2	blaOXA-48	0	1	blaOXA-48;	0	-	-	-	IncFIC(FII);IncL;IncFIB(AP001918)	3	-	-	-	PRJEB46636	ERS6682647	ERR6411492
CNR68I7	2014	clinical	Wound	Guadeloupe (Guadeloupe 971)	-	ST224	-	B1	blaOXA-48	0	11	sul1;aadA1#;blaOXA-1;sul2;floR#;blaOXA-48;mph(B);catA1#;blaTEM-1B;aph(3')-Ia;dfrA36*;	4	S83L/D87N	S80I	S458A	IncX1;IncL;IncI1-I(Alpha)	3	-	-	-	PRJEB46636	ERS6682648	ERR6411494
CNR69B7	2014	screening	Rectal swab	Bretagne (Indre-et-Loire 37)	-	ST167	CC10	A	blaNDM-5	blaCTX-M-15	12	tet(A);dfrA17;aadA5;sul1;blaNDM-5;mph(A)#;blaTEM-1B;rmtB;blaCTX-M-15;aac(6')-Ib-cr;catB3*;blaOXA-1;	4	S83L/D87N	S80I	S458A	Col440I;Col(BS512);IncX4;IncFII;IncFIA;IncC;IncI1-I(Alpha);Col(MG828);Col(BS512)	8	YRIN-E349K-I532L	ST38-like	-75 insT (OmpR-F2)	PRJEB46636	ERS6682649	ERR6411495
CNR69C9	2014	screening	Rectal swab	Auvergne-Rhône-Alpes (Rhône 69)	-	ST540	-	A	blaOXA-48	0	7	blaOXA-48;aph(3')-Ia;blaTEM-X*;tet(A);sul2;aph(3'')-Ib;aph(6)-Id;	0	-	-	-	IncQ1;IncFIB(AP001918);IncM1;IncX1;IncFIC(FII);IncB/O/K/Z	6	-	-	pseudogene	PRJEB46636	ERS6682650	ERR6411496
CNR69E6bis	2014	screening	Rectal swab	Île-de-France (Essonne 91)	-	ST38	CC38	D	blaOXA-244	blaCTX-M-14b	6	blaOXA-244;blaTEM-1B;catA1#;aadA1;dfrA1;blaCTX-M-14b;	0	-	-	-	-	0	-	ST38-like	pseudogene	PRJEB46636	ERS6682651	ERR6411497
CNR69E7	2014	screening	Rectal swab	Île-de-France (Essonne 91)	-	ST38	CC38	D	blaOXA-48	0	12	tet(D);blaOXA-48;catA1#;blaTEM-1B;mph(A);dfrA17;aadA5;sul1;sul2;aph(6)-Id;aph(3'')-Ib#;aac(3)-IId;	1	S83A	-	-	-	0	-	ST38-like	-	PRJEB46636	ERS6682652	ERR6411498
CNR69F10	2014	screening	Rectal swab	Provence-Alpes-Côte d'Azur (Var 83)	-	ST847	-	B1	blaOXA-48	0	2	blaOXA-48;fosA7#;	0	-	-	-	Col156;IncY;IncI2(Delta);IncL;IncFIB(AP001918);Col(MG828);IncFII(pSE11)	6	-	-	-	PRJEB46636	ERS6682653	ERR6411499
CNR69G7	2014	clinical	Respiratory tract	Île-de-France (Val-de-Marne 94)	-	ST38	CC38	D	blaVIM-4	blaCTX-M-15	18	aac(3)-IIa#;tet(D);blaOXA-1;catB3*;tet(A);blaTEM-1B;catA1*;rmtB;sul1;blaVIM-4;aac(6')-Ib3;dfrA1;aadA1;blaCTX-M-15;sul2;aph(6)-Id;aph(3'')-Ib#;mph(A);	5	S83L/D87N	S57T/S80I	S458A	IncFIB(AP001918);IncFII(29);IncFII(pRSB107);IncI(Gamma);IncY	5	-	ST38-like	-	PRJEB46636	ERS6682654	ERR6411500
CNR69G9	2014	clinical	Urine	Île-de-France (Seine-Saint-Denis 93)	-	ST940	-	B1	blaOXA-48	0	9	tet(B);blaTEM-190;mph(A);qnrS1;blaOXA-1;catA1#;blaOXA-48;dfrA1;aadA1;	0	-	-	-	Col156;IncFII;IncFIB(H89-PhagePlasmid)	3	-	-	-	PRJEB46636	ERS6682655	ERR6411501
CNR69J5	2014	clinical	Urine	Hauts-de-France (Pas-de-Calais 62)	-	ST83	-	B2	blaOXA-48	0	1	blaOXA-48;	0	-	-	-	IncL	1	-	-	-	PRJEB46636	ERS6682656	ERR6411502
CNR69J7	2014	clinical	Urine	Île-de-France (Essonne 91)	-	ST135	-	B2	blaOXA-48	blaCTX-M-14	3	blaCTX-M-14;blaOXA-48;sul2#;	1	S83L	-	-	IncL;IncFIB(AP001918);IncFIC(FII);IncB/O/K/Z;IncFIA	4	-	-	-	PRJEB46636	ERS6682657	ERR6411503
CNR6A9	2012	screening	Rectal swab	Île-de-France (Val-de-Marne 94)	Algeria	ST349	-	D	blaOXA-48	0	8	aph(3')-Ia;dfrA5;tet(A);sul2;aph(3'')-Ib;aph(6)-Id;blaOXA-48;blaTEM-1B;	0	-	-	-	IncQ1;IncFII;IncI2(Delta);IncFIB(AP001918);IncL;IncFIB(pLF82-PhagePlasmid)	6	-	-	-	PRJEB46636	ERS6682658	ERR6411505
CNR6G8	2012	clinical	Urine	Hauts-de-France (Nord 59)	Myanmar	ST167	CC10	A	blaNDM-7	blaCTX-M-15	13	tet(A);dfrA17;aadA5;sul1;mph(A);aph(6)-Id;aph(3'')-Ib;sul2;blaNDM-7;blaCTX-M-15;aac(6')-Ib-cr;catB3*;blaOXA-1;	4	S83L/D87N	S80I	S458A	ColpVC;Col(pHAD28);Col440I;Col(pHAD28);IncX3;Col(pHAD28);IncFIA;IncFII;IncY	9	YRIN-E349K-I532L	ST38-like	-75 insT (OmpR-F2)	PRJEB46636	ERS6682659	ERR6411506
CNR70A2	2014	screening	Rectal swab	Provence-Alpes-Côte d'Azur (Bouches du Rhône 13)	-	ST131	-	B2	blaOXA-48	0	12	blaCMY-2;blaTEM-35;mph(A);sul1;aadA5;dfrA17;tet(A);aph(6)-Id;aph(3'')-Ib;sul2;blaOXA-48;aac(3)-IId#;	2	S83L	-	I529L	IncFII(pRSB107);Col156;IncFII;IncFIB(AP001918);IncL;IncB/O/K/Z;IncFIA	6	-	-	-	PRJEB46636	ERS6682660	ERR6411507
CNR70A4	2014	screening	Rectal swab	Île-de-France (Val-de-Marne 94)	-	ST538	-	B2	blaOXA-48	0	1	blaOXA-48;	0	-	-	-	IncFII(pHN7A8);IncL;IncFIB(AP001918);IncFII	4	-	-	-	PRJEB46636	ERS6682661	ERR6411508
CNR70A8	2014	screening	Rectal swab	Provence-Alpes-Côte d'Azur (Bouches du Rhône 13)	-	ST10	CC10	A	blaOXA-48	0	6	blaOXA-48;sul2;aph(3'')-Ib*;dfrA14;blaTEM-1C;aph(6)-Id;	0	-	-	-	IncFII(pRSB107);IncL;IncB/O/K/Z	3	-	-	-	PRJEB46636	ERS6682662	ERR6411509
CNR70C4	2014	screening	Rectal swab	Provence-Alpes-Côte d'Azur (Var 83)	-	ST216	-	A	blaOXA-48	0	1	blaOXA-48;	0	-	-	-	IncL;IncY;Col156;Col156;IncR	4	-	-	-	PRJEB46636	ERS6682663	ERR6411510
CNR70C8	2014	screening	Rectal swab	Île-de-France (Hauts-de-Seine 92)	-	ST617	CC10	A	blaNDM-5	blaCTX-M-15	16	dfrA17;aadA5;sul1;tet(B);blaCTX-M-15;mph(A);sul2;aph(6)-Id;aph(3'')-I#b;blaNDM-5;catA1#;aac(6')-Ib-cr;catB3*;blaOXA-1;dfrA12;aadA2;	4	S83L/D87N	S80I	S458A	Col(BS512);ColRNAI;Col(pHAD28);IncFII;IncFIB(AP001918);IncFII;IncFIA;Col(MG828)	8	YRIK	-	-	PRJEB46636	ERS6682664	ERR6411511
CNR70F2	2015	clinical	Urine	Centre-Val de Loire (Indre-et-Loire 37)	-	ST38	CC38	D	blaOXA-48	0	12	dfrA17;mph(A);sul1;aadA5;sul2;aph(6)-Id;aph(3'')-Ib#;aac(3)-IId;tet(D);blaOXA-48;catA1#;blaTEM-1B;	1	S83A	-	-	IncFII(pSE11)	1	-	ST38-like	-	PRJEB46636	ERS6682665	ERR6411512
CNR70F3	2015	screening	Rectal swab	Île-de-France (Essonne 91)	-	ST167	CC10	A	blaOXA-48	0	2	blaOXA-48;tet(A);	4	S83L/D87N	S80I	S458A	IncFII;IncFIA;IncN2;IncL	4	YRIN-E349K-I532L	ST38-like	-75 insT (OmpR-F2)	PRJEB46636	ERS6682666	ERR6411513
CNR70G4	2015	screening	Rectal swab	Auvergne-Rhône-Alpes (Isère 38)	-	ST104	-	B2	blaOXA-48	0	1	blaOXA-48;	0	-	-	-	IncL;IncX1;pSL483	3	-	-	-	PRJEB46636	ERS6682667	ERR6411514
CNR70H6	2015	screening	Rectal swab	Auvergne-Rhône-Alpes (Isère 38)	-	ST11626	-	A	blaOXA-48	0	1	blaOXA-48;	0	-	-	-	IncI(Gamma);IncL	2	-	-	-	PRJEB46636	ERS6682668	ERR6411516
CNR70I10	2015	screening	Rectal swab	Auvergne-Rhône-Alpes (Isère 38)	-	ST38	CC38	D	blaOXA-48	blaCTX-M-15	14	dfrA17;mph(A);sul1;aadA5;blaCTX-M-15;qnrS1;sul2;aph(6)-Id;aph(3'')-Ib#;aac(3)-IId#;tet(D);blaOXA-48;blaTEM-1B;catA1#;	1	S83A	-	-	IncB/O/K/Z;IncY	2	-	ST38-like	-	PRJEB46636	ERS6682669	ERR6411517
CNR71A8	2015	screening	Rectal swab	Île-de-France (Paris 75)	Israel	ST1485	-	F	blaOXA-48	0	5	sul2;aph(3'')-Ib#;aph(6)-Id;blaTEM-1B;blaOXA-48;	2	S83L	S80I	-	IncFIB(AP001918);IncFIA;IncL;IncFIC(FII);p0111	5	-	ST38-like	-	PRJEB46636	ERS6682670	ERR6411518
CNR71C5	2015	screening	Rectal swab	Île-de-France (Val-de-Marne 94)	Vietnam	ST701	-	D	blaOXA-48	0	10	blaOXA-48;sul3;floR#;tet(A);dfrA12;aadA2#;blaTEM-176;sul1;blaDHA-1#;qnrS1;	0	-	-	-	Col(MG828);IncN;IncX2;IncFII(pSE11)	4	-	ST38-like	-	PRJEB46636	ERS6682671	ERR6411519
CNR71C6	2015	clinical	Urine	Provence-Alpes-Côte d'Azur (Bouches du Rhône 13)	-	ST88	CC23	C	blaOXA-48	0	13	blaOXA-1;aadA1*;sul2;dfrA36;sul1;tet(A);tet(B);sul3;aadA2b#;cmlA1#;tet(M)#;blaOXA-48;catA1#;	4	S83L/D87N	S80I	S458A	Col(pHAD28);Col440II;IncFIC(FII);IncL;IncI1-I(Alpha);IncFIB(AP001918);Col(pHAD28)	6	-	-	-	PRJEB46636	ERS6682672	ERR6411520
CNR71C8	2015	screening	Rectal swab	Île-de-France (Paris 75)	-	ST38	CC38	D	blaOXA-48	blaCTX-M-24	8	blaCTX-M-24;mph(A);dfrA17;aadA5;sul1;aac(3)-IId#;blaOXA-48;blaTEM-1B;	1	S83L	-	-	-	0	-	ST38-like	-	PRJEB46636	ERS6682673	ERR6411521
CNR71C9	2015	clinical	Respiratory tract	Grand Est (Bas-Rhin 67)	-	ST58	-	B1	blaOXA-48	0	7	dfrA5;tet(A);sul2;aph(3'')-Ib;aph(6)-Id;blaOXA-48;blaTEM-1B#;	0	-	-	-	ColpVC;IncQ1;IncFIB(AP001918);IncL;IncFII	5	-	-	-	PRJEB46636	ERS6682674	ERR6411522
CNR71E6	2015	screening	Rectal swab	Île-de-France (Hauts-de-Seine 92)	-	ST167	CC10	A	blaNDM-5	blaCTX-M-15	15	tet(A)#;mph(A);aph(6)-Id;aph(3'')-Ib;sul2;blaNDM-5;blaCTX-M-15;aac(6')-Ib-cr;catB3*;blaOXA-1;aadA2;dfrA12;dfrA17;aadA5;sul1;	4	S83L/D87N	S80I	S458A	Col440I;Col(pHAD28);IncFII;IncFIA	4	YRIN-E349K-I532L	ST38-like	-75 insT (OmpR-F2)	PRJEB46636	ERS6682675	ERR6411523
CNR71E8	2015	clinical	Wound	Île-de-France (Seine-et-Marne 77)	-	ST88	CC23	C	blaOXA-48	0	8	dfrA5;tet(A);sul2;aph(3'')-Ib;aph(6)-Id;blaOXA-48;blaTEM-1B;aph(3')-Ia;	0	-	-	-	ColRNAI;IncQ1;IncFIB(AP001918);IncL;IncX1;IncFII	6	-	-	-	PRJEB46636	ERS6682676	ERR6411524
CNR71E9	2015	clinical	Urine	Hauts-de-France (Oise 60)	-	STNew	-	A	blaOXA-181	0	7	blaTEM-190;mph(A);blaOXA-181;sul2;tet(A)*;qnrS1;dfrA14;	0	-	-	-	IncX3;IncFII;IncI2(Delta);Col(IMGS31);IncFIB(K);ColKP3	6	-	-	-	PRJEB46636	ERS6682677	ERR6411525
CNR71G7	2015	screening	Rectal swab	Île-de-France (Paris 75)	-	ST10	CC10	A	blaOXA-48	0	1	blaOXA-48;	0	-	-	-	IncL	1	-	-	-	PRJEB46636	ERS6682678	ERR6411527
CNR71I6	2015	screening	Rectal swab	Île-de-France (Val-de-Marne 94)	Morocco	ST10	CC10	A	blaOXA-48	0	11	mph(B);sul2;aph(3'')-Ib;aph(6)-Id;dfrA1#;aadA1;sul1;tet(A);catA1#;blaOXA-48;blaTEM-1B;	0	-	-	-	IncFIB(AP001918);IncFII;IncL;IncQ1	4	-	-	-	PRJEB46636	ERS6682679	ERR6411528
CNR71I7	2015	screening	Rectal swab	Île-de-France (Val-de-Marne 94)	-	ST38	CC38	D	blaVIM-4	blaCTX-M-15; blaCTX-M-14	19	tet(A);aac(3)-IIa#;tet(D);catB3*;blaOXA-1;blaCTX-M-15;blaTEM-1B;catA1*;sul1;aadA1;dfrA1;rmtB;blaCTX-M-14;blaVIM-4*;aac(6')-Ib3#;sul2;aph(6)-Id;aph(3'')-Ib#;mph(A);	5	S83L/D87N	S57T/S80I	S458A	IncFIB(AP001918);IncFII(29);IncFII(pRSB107);IncY;IncFII(Yp);IncI(Gamma)	6	-	ST38-like	-	PRJEB46636	ERS6682680	ERR6411529
CNR71I8	2015	screening	Rectal swab	Île-de-France (Val-de-Marne 94)	Ivory Coast	ST940	-	B1	blaOXA-181	0	12	blaOXA-1;catA1#;sul2;aph(3'')-Ib;aph(6)-Id;tet(B);dfrA1;aadA1*;blaOXA-181;qnrS1;blaTEM-190;mph(A);	0	-	-	-	IncN;IncX3;IncFIB(AP001918);Col(pHAD28);IncFII;IncFII;ColKP3	6	-	-	-	PRJEB46636	ERS6682681	ERR6411530
CNR71J10	2015	screening	Rectal swab	Île-de-France (Hauts-de-Seine 92)	-	ST1727	-	B1	blaOXA-48	blaCTX-M-15	4	blaCTX-M-15;blaOXA-48;fosA7#;qnrS1;	0	-	-	-	IncL	1	-	-	-	PRJEB46636	ERS6682682	ERR6411531
CNR71J7	2015	screening	Rectal swab	Pays de la Loire (Sarthe 72)	UAE	ST167	CC10	A	blaOXA-48	blaCTX-M-15	15	mph(A)#;aadA5;dfrA17;sul1;blaCTX-M-15;blaTEM-190;erm(B)#;aph(6)-Id*;sul2;aph(3'')-Ib;aac(3)-IIa#;aac(6')-Ib-cr;catB3*;blaOXA-1;blaOXA-48;	4	S83L/D87N	S80I	S458A	Col(pHAD28);IncFII;Col(pHAD28);IncFII;IncFIA;IncL;Col(BS512);ColRNAI;Col8282;IncFII	10	YRIK	-	-75 insT (OmpR-F2)	PRJEB46636	ERS6682683	ERR6411532
CNR72A3	2015	screening	Rectal swab	Bretagne (Finistère 29)	-	ST1152	-	E	blaOXA-48	0	1	blaOXA-48;	0	-	-	-	IncL;IncY	2	-	ST38-like	-	PRJEB46636	ERS6682684	ERR6411533
CNR72C1	2015	Unknown	Unknown	Île-de-France (Val-de-Marne 94)	-	ST131	-	B2	blaOXA-48		5	blaTEM-1B;blaOXA-48;catA1#;sul1;dfrA7;	1	-	-	I529L	ColpVC;IncL;IncFII(pCoo)	3		-	-	PRJEB46636	ERS6682685	ERR6411534
CNR72C5	2015	screening	Rectal swab	Auvergne-Rhône-Alpes (Isère 38)	-	ST357	-	B2	blaOXA-48	0	1	blaOXA-48;	0	-	-	-	Col440I;ColRNAI;IncL;IncFIC(FII);IncI(Gamma);IncFIB(AP001918)	6	-	-	-	PRJEB46636	ERS6682686	ERR6411535
CNR72E9	2015	screening	Rectal swab	Île-de-France (Essonne 91)	Algeria	ST38	CC38	D	blaOXA-48	0	12	dfrA17;mph(A);sul1;aadA5;sul2;aph(6)-Id;aph(3'')-Ib#;aac(3)-IId#;tet(D);blaOXA-48;catA1#;blaTEM-1B;	1	S83A	-	-	p0111;IncFII(pSE11)	2	-	ST38-like	-	PRJEB46636	ERS6682687	ERR6411536
CNR72F3	2015	clinical	Urine	Île-de-France (Essonne 91)	-	ST10	CC10	A	blaOXA-48	0	7	blaTEM-1B;sul2;aph(3'')-Ib;aph(6)-Id;tet(A);dfrA14;blaOXA-48;	1	S83L	-	-	IncX4;IncL	2	-	-	-	PRJEB46636	ERS6682688	ERR6411539
CNR72F9	2015	screening	Rectal swab	Pays de la Loire (Maine-et-Loire 49)	-	ST4040	-	D	blaOXA-48	0	2	blaTEM-1D;blaOXA-48;	0	-	-	-	Col440I;IncL;IncI1-I(Alpha);Col440I	3	-	-	-	PRJEB46636	ERS6682689	ERR6411540
CNR72H10	2015	screening	Rectal swab	Île-de-France (Seine-Saint-Denis 93)	Senegal	ST156	-	B1	blaOXA-48	0	7	aadA2;blaTEM-1B;blaOXA-48;qepA4;sul1;tet(A);dfrA12;	4	S83L/D87N	S80I/E84K	-	IncL;IncI1-I(Alpha)	2	-	-	-	PRJEB46636	ERS6682690	ERR6411541
CNR72H4	2015	screening	Rectal swab	Provence-Alpes-Côte d'Azur (Var 83)	-	ST635	-	A	blaOXA-48	0	2	blaOXA-48;qnrS2;	0	-	-	-	IncFIB(K);IncL;Col440I;Col440I;Col(pHAD28);Col(pHAD28);pKPC-CAV1320;IncFII;IncQ2;Col440I	9	-	-	-	PRJEB46636	ERS6682691	ERR6411542
CNR72H6	2015	clinical	Urine	Île-de-France (Hauts-de-Seine 92)	-	ST104	-	B2	blaOXA-181	0	4	aadA1#;blaOXA-484;ere(A);sul1;	0	-	-	-	pSL483;IncP1;IncI1-I(Alpha)	3	-	-	-	PRJEB46636	ERS6682692	ERR6411543
CNR73B10	2015	unknown	Unknown	Provence-Alpes-Côte d'Azur (Bouches du Rhône 13)	-	ST154	-	B1	blaOXA-48	0	3	blaTEM-1D;blaOXA-48;tet(A)#;	0	-	-	-	IncFII(pCoo);IncFIB(AP001918);IncL;IncB/O/K/Z;IncY;IncFII	5	-	-	-	PRJEB46636	ERS6682693	ERR6411544
CNR73B9	2015	screening	Rectal swab	Île-de-France (Val-de-Marne 94)	India	ST617	CC10	A	blaOXA-48		14	tet(B);sul2;aph(3'')-Ib#;aph(6)-Id;aadA5;dfrA17;sul1;blaCTX-M-15;mph(A);aac(3)-IIa#;aac(6')-Ib-cr;catB3*;blaOXA-1;blaOXA-48;	4	S83L/D87N	S80I	S458A	Col(pHAD28);Col(pHAD28);IncFIB(AP001918);IncFII;IncFII;IncFIA;IncL	7		-	-	PRJEB46636	ERS6682694	ERR6411545
CNR73D10	2015	screening	Rectal swab	Hauts-de-France (Nord 59)	Morocco	ST3941	-	A	blaOXA-48	0	12	sul2;aph(3'')-Ib;aph(6)-Id;aadA24#;lnu(G);blaTEM-1B;blaOXA-48;sul1;aadA5;mph(A);dfrA17;catA1#;	3	S83L/D87N	S80I	-	Col(MG828);Col(MG828);IncFIB(AP001918);IncFIA;IncL;IncQ1;p0111;Col(MG828);Col(MG828);IncX4	7	-	-	-	PRJEB46636	ERS6682695	ERR6411546
CNR73D5	2015	screening	Rectal swab	Île-de-France (Hauts-de-Seine 92)	-	ST38	CC38	D	blaOXA-48	blaCTX-M-24	8	dfrA17;mph(A);sul1;aadA5;aac(3)-IId#;blaOXA-48;blaTEM-1B;blaCTX-M-24;	1	S83L	-	-	IncFII	1	-	ST38-like	-	PRJEB46636	ERS6682696	ERR6411547
CNR73D8	2015	clinical	Blood culture	Grand Est (Bas-Rhin 67)	-	ST448	-	B1	blaOXA-48	0	10	dfrA7;sul1*;sul2;aph(3'')-Ib;aph(6)-Id;floR#;tet(A);blaOXA-48;blaTEM-1B;catA1*;	4	S83L/D87N	S80I	S458T	Col(MG828);IncQ1;Col156;IncL;IncI1-I(Alpha);IncI2(Delta);IncFIB(H89-PhagePlasmid);Col(MG828);Col(MG828);Col(MG828)	7	-	-	-	PRJEB46636	ERS6682697	ERR6411548
CNR73E6	2015	screening	Rectal swab	Île-de-France (Essonne 91)	-	ST1284	CC10	A	blaOXA-181	blaCTX-M-15	12	sul1;aadA5;dfrA17;qnrS1;blaOXA-181;tet(B);mph(A);blaCTX-M-15;aac(3)-IIa#;aac(6')-Ib-cr;blaOXA-1;catB3*;	4	S83L/D87N	S80I	S458A	IncFIB(AP001918);IncFII;IncFII;ColKP3;IncFIA;IncX3	6	YRIN-I532L	G138D	-	PRJEB46636	ERS6682698	ERR6411550
CNR73F1	2015	screening	Rectal swab	Île-de-France (Essonne 91)	-	ST1284	CC10	A	blaOXA-181	blaCTX-M-15	12	sul1;aadA5;dfrA17;qnrS1;blaOXA-181;tet(B);mph(A);blaCTX-M-15;aac(3)-IIa#;aac(6')-Ib-cr;catB3*;blaOXA-1;	4	S83L/D87N	S80I	S458A	IncFIB(AP001918);ColKP3;IncFII;IncFIA;IncX3	5	YRIN-I532L	G138D	-	PRJEB46636	ERS6682699	ERR6411551
CNR73F2	2015	screening	Rectal swab	La Réunion (974)	Madagascar	ST167	CC10	A	blaNDM-5	blaCTX-M-15	17	blaCTX-M-15;sul1;blaNDM-5;aadA5;dfrA17;mph(A);aph(6)-Id;aph(3'')-Ib;sul2;tet(A);rmtB;blaTEM-1B;dfrA12;aadA2;aac(6')-Ib-cr;catB3*;blaOXA-1;	4	S83L/D87N	S80I	S458A	Col440I;IncFII;Col(pHAD28);IncFII;IncFIA;IncI1-I(Alpha)	6	YRIN-E349K-I532L	ST38-like	-75 insT (OmpR-F2)	PRJEB46636	ERS6682700	ERR6411552
CNR73F4	2015	screening	Rectal swab	Hauts-de-France (Nord 59)	-	ST940	-	B1	blaNDM-7	blaCTX-M-15	14	aadA1*;sul1;blaNDM-7;dfrA12;aadA2;rmtB;blaTEM-1B;mph(A)#;dfrA1;catA1#;blaOXA-1;tet(B);erm(B)#;blaCTX-M-15;	4	S83L/D87N	S80I	S458A	IncFII;IncFII;IncFIB(AP001918);IncFIA;IncX1;Col(MG828)	6	YRIK	G138D	-	PRJEB46636	ERS6682701	ERR6411553
CNR73F5	2015	clinical	Urine	Provence-Alpes-Côte d'Azur (Bouches du Rhône 13)	-	ST538	-	B2	blaOXA-48	0	4	dfrA1#;blaTEM-1B;sul2;blaOXA-48;	0	-	-	-	IncFIB(AP001918);IncI1-I(Alpha);IncFIC(FII);IncL;IncB/O/K/Z	5	-	-	-	PRJEB46636	ERS6682702	ERR6411554
CNR73F9	2015	screening	Rectal swab	Pays de la Loire (Maine-et-Loire 49)	-	ST191	-	A	blaOXA-48	0	1	blaOXA-48;	0	-	-	-	IncI1-I(Alpha);IncL	2	-	-	-	PRJEB46636	ERS6682703	ERR6411555
CNR73G4	2015	unknown	Unknown	Île-de-France (Paris 75)	Egypt	ST3541	-	A	blaOXA-244	blaCTX-M-14b	10	mph(A);dfrA14;sul2;aph(3'')-Ib#;aph(6)-Id;blaTEM-1B;tet(B);blaOXA-244;blaCTX-M-27;aph(3')-Ia;	0	-	-	-	IncQ1;IncFIB(AP001918);IncFIA;IncFII(pRSB107)	4	-	-	-	PRJEB46636	ERS6682704	ERR6411556
CNR73G5	2015	screening	Rectal swab	Hauts-de-France (Nord 59)	-	ST10	CC10	A	blaNDM-7	0	10	tet(A)#;aph(3'')-Ib;aph(6)-Id;sul2;blaTEM-1B;rmtB;sul1;blaNDM-7;aadA2;dfrA12;	4	S83L/D87N	S80I	S458T	IncB/O/K/Z;IncFII;Col(MP18)	3	-	-	-	PRJEB46636	ERS6682705	ERR6411557
CNR73H4	2015	clinical	Urine	Occitanie (Haute-Garonne 31)	Morocco	ST636	-	B2	blaNDM-1	0	19	sul2;blaCMY-4;floR#;tet(A);aph(6)-Id;dfrA14;aph(3'')-Ib;dfrA1;aadA1;qnrB32#;blaNDM-1;aph(3')-VI;ARR-3;catB3;blaOXA-1;aac(6')-Ib-cr;sul1;tet(B);aac(3)-IId#;	1	S83L	-	-	IncQ1;Col(BS512);IncFIB(AP001918);Col156;Col440II;IncFIA;IncFII(pRSB107);IncC;Col(pHAD28)	8	-	-	-	PRJEB46636	ERS6682706	ERR6411558
CNR73I4	2015	clinical	Urine	Île-de-France (Essonne 91)	-	ST38	CC38	D	blaNDM-1	blaCTX-M-15	7	blaNDM-1;rmtC;sul1;aac(6')-Ib3;blaCTX-M-15;blaTEM-1B#;blaCMY-6;	3	S83L/D87G	S80I	-	Col(pHAD28);Col156;IncFIB(AP001918);IncX4;IncFII(29);IncI1-I(Alpha);IncC;Col(BS512)	8	-	ST38-like	-	PRJEB46636	ERS6682707	ERR6411559
CNR73I7	2015	screening	Rectal swab	Île-de-France (Val-de-Marne 94)	-	ST617	CC10	A	blaOXA-48	blaCTX-M-15	14	aph(6)-Id;aph(3'')-Ib#;sul2;tet(B);aadA5;dfrA17;sul1;blaCTX-M-15;mph(A);aac(3)-IIa#;aac(6')-Ib-cr;catB3*;blaOXA-1;blaOXA-48;	4	S83L/D87N	S80I	S458A	Col(pHAD28);Col(pHAD28);IncFIB(AP001918);IncFII;IncFII;IncL;IncFIA	7	-	-	-	PRJEB46636	ERS6682708	ERR6411561
CNR73I9	2015	screening	Rectal swab	Île-de-France (Val-de-Marne 94)	-	ST115	CC38	D	blaOXA-48	0	9	aph(3'')-Ib;aph(6)-Id;blaTEM-X*;catA1#;mph(A);tet(A);sul2;blaOXA-48;dfrA14;	3	S83L/D87N	S80I	-	IncHI2A;IncHI2;IncFIB(AP001918);IncFII;IncX1;IncL;ColpVC	7	-	ST38-like	-	PRJEB46636	ERS6682709	ERR6411562
CNR73J4	2015	clinical	Urine	Auvergne-Rhône-Alpes (Drôme 26)	Madagascar	ST44	CC10	A	blaNDM-5	blaCTX-M-15	15	aac(3)-IIa#;aac(6')-Ib-cr;catB3*;blaOXA-1;blaNDM-5;tet(A);sul1;aadA5;dfrA17;catA1#;sul2;aph(3'')-Ib;aph(6)-Id;blaCTX-M-15;mph(A);	4	S83L/D87N	S80I	S458T	Col(pHAD28);Col(pHAD28);IncFIB(AP001918);Col(pHAD28);IncFIA;IncFII;IncFIB(H89-PhagePlasmid);IncX3;IncI1-I(Alpha);Col(MG828);Col(MG828);Col(pHAD28);Col(MG828)	11	YRIN-E349K-I532L	-	-	PRJEB46636	ERS6682710	ERR6411563
CNR74B10	2015	screening	Rectal swab	Île-de-France (Val-de-Marne 94)	-	ST38	CC38	D	blaOXA-48	blaCTX-M-24	8	blaCTX-M-24;dfrA17;mph(A);sul1;aadA5;aac(3)-IId#;blaOXA-48;blaTEM-X*;	1	S83L	-	-	-	0	-	ST38-like	-	PRJEB46636	ERS6682711	ERR6411564
CNR74B8	2015	screening	Rectal swab	Île-de-France (Val-de-Marne 94)	Tunisia	ST405	-	D	blaOXA-48	blaCTX-M-15	12	blaOXA-48;blaTEM-1B;aph(3')-Ia;tet(A);blaCTX-M-15;sul3;aadA1;cmlA1#;aadA2b#;tet(B);mph(A);dfrA14;	4	S83L/D87N	S80I	S458A	Col(MG828);Col156;IncFIB(AP001918);IncI1-I(Alpha);IncX4;IncFII(pCoo);IncL;Col(BS512)	8	-	ST38-like	pseudogene	PRJEB46636	ERS6682712	ERR6411565
CNR74D7	2015	screening	Rectal swab	Île-de-France (Essonne 91)	-	ST648	-	F	blaOXA-48	blaCTX-M-15	7	blaOXA-48;blaCTX-M-15;catA1#;sul2;erm(B)#;tet(B);mph(A)#;	4	S83L/D87N	S80I	S458A	IncFII(pRSB107);Col156;IncFIB(AP001918);IncFIA;p0111;Col(MG828);Col(BS512)	7	-	ST38-like	-	PRJEB46636	ERS6682713	ERR6411566
CNR74J10	2015	screening	Rectal swab	Île-de-France (Paris 75)	-	ST38	CC38	D	blaOXA-48	blaCTX-M-24	8	blaCTX-M-24;mph(A);dfrA17;aadA5;sul1;aac(3)-IId#;blaOXA-48;blaTEM-1B;	1	S83L	-	-	p0111;IncI2(Delta)	2	-	ST38-like	-	PRJEB46636	ERS6682714	ERR6411567
CNR75A1	2015	screening	Rectal swab	Provence-Alpes-Côte d'Azur (Bouches du Rhône 13)	-	ST38	CC38	D	blaOXA-48	blaCTX-M-24	12	blaOXA-48;sul1;aadA5;dfrA17;mph(A);blaCTX-M-24;tet(A);aac(3)-IId#;sul2*;blaTEM-1B;aph(3'')-Ib*;aph(6)-Id;	1	S83L	-	-	IncB/O/K/Z;p0111;Col440II	3	-	ST38-like	-	PRJEB46636	ERS6682715	ERR6411568
CNR75A5	2015	screening	Rectal swab	Grand Est (Haut-Rhin 68)	Algeria	ST69	-	D	blaOXA-48	0	7	blaOXA-48;aph(6)-Id*;blaTEM-1C;dfrA14;sul2#;aph(3'')-Ib*;tet(B)#;	0	-	-	-	Col156;IncFII(29);IncFIB(AP001918);Col156;IncL;IncB/O/K/Z	6	-	-	-	PRJEB46636	ERS6682716	ERR6411569
CNR75A6	2015	screening	Rectal swab	Île-de-France (Essonne 91)	-	ST1284	CC10	A	blaOXA-181		12	mph(A);blaCTX-M-15;aac(3)-IIa#;aac(6')-Ib-cr;blaOXA-1;catB3*;sul1;aadA5;dfrA17;qnrS1;blaOXA-181;tet(B);	4	S83L/D87N	S80I	S458A	IncFIB(AP001918);IncFII;ColKP3;IncFIA;IncX3;IncI(Gamma)	6	YRIN-I532L	G138D	-	PRJEB46636	ERS6682717	ERR6411570
CNR75B10	2015	screening	Rectal swab	Île-de-France (Essonne 91)	Congo	ST2083	-	B1	blaNDM-7	blaCTX-M-15	14	blaNDM-7;blaCMY-42;blaCTX-M-15;aac(3)-IId#;sul2;aph(3'')-Ib;aph(6)-Id;mph(A);aadA5;sul1*;dfrA17;tet(B);blaTEM-1B;aac(6')-Ib-cr;	4	S83L/D87N	S80I	S458A	Col(pHAD28);IncQ1;IncFII(pAMA1167-NDM-5);IncFIB(AP001918);IncI(Gamma);IncFIA;IncX3;IncFIB(H89-PhagePlasmid);IncY	9	YRIN-E349K-I532L	ST38-like	-	PRJEB46636	ERS6682718	ERR6411572
CNR75B3	2015	unknown	Unknown	Île-de-France (Essonne 91)	-	ST1284	CC10	A	blaOXA-181	blaCTX-M-15	12	mph(A);aac(3)-IIa#;aac(6')-Ib-cr;blaOXA-1;catB3*;qnrS1;blaOXA-181;tet(B);dfrA17;aadA5;sul1;blaCTX-M-15;	4	S83L/D87N	S80I	S458A	ColKP3;IncX3;IncFII;IncFIB(AP001918);IncFII;IncFIA;IncI(Gamma)	7	YRIN-I532L	G138D	-	PRJEB46636	ERS6682719	ERR6411573
CNR75B4	2015	unknown	Unknown	Île-de-France (Essonne 91)	-	ST1284	CC10	A	blaOXA-181	blaCTX-M-15	12	tet(B);dfrA17;aadA5;sul1;qnrS1;blaOXA-181;blaCTX-M-15;mph(A);aac(3)-IIa#;aac(6')-Ib-cr;catB3*;blaOXA-1;	4	S83L/D87N	S80I	S458A	IncFIB(AP001918);ColKP3;IncFII;IncFII;IncFIA;IncX3	6	YRIN-I532L	G138D	-	PRJEB46636	ERS6682720	ERR6411574
CNR75B5	2015	unknown	Unknown	Île-de-France (Essonne 91)	-	ST1284	CC10	A	blaOXA-181	blaCTX-M-15	12	sul1;aadA5;dfrA17;qnrS1;blaOXA-181;tet(B);mph(A);blaCTX-M-15;aac(3)-IIa#;aac(6')-Ib-cr;blaOXA-1;catB3*;	4	S83L/D87N	S80I	S458A	IncFIB(AP001918);ColKP3;IncFII;IncFII;IncX3;IncFIA	6	YRIN-I532L	G138D	-	PRJEB46636	ERS6682721	ERR6411575
CNR75B6	2015	unknown	Unknown	Île-de-France (Essonne 91)	-	ST1284	CC10	A	blaOXA-181	blaCTX-M-15	12	dfrA17;aadA5;sul1;qnrS1;blaOXA-181;tet(B);mph(A);blaCTX-M-15;aac(3)-IIa#;aac(6')-Ib-cr;blaOXA-1;catB3;	4	S83L/D87N	S80I	S458A	IncFIB(AP001918);IncFII;IncFII;ColKP3;IncFIA;IncX3	6	YRIN-I532L	G138D	-	PRJEB46636	ERS6682722	ERR6411576
CNR75B7	2015	unknown	Unknown	Île-de-France (Essonne 91)	-	ST1284	CC10	A	blaOXA-181	blaCTX-M-15	12	aac(6')-Ib-cr;blaOXA-1;catB3*;qnrS1;blaOXA-181;tet(B);dfrA17;aadA5;sul1;mph(A);blaCTX-M-15;aac(3)-IIa#;	4	S83L/D87N	S80I	S458A	IncFII;IncFIB(AP001918);IncFII;ColKP3;IncFIA;IncX3	6	YRIN-I532L	G138D	-	PRJEB46636	ERS6682723	ERR6411577
CNR75B8	2015	unknown	Unknown	Île-de-France (Essonne 91)	-	ST1284	CC10	A	blaOXA-181	blaCTX-M-15	12	blaOXA-181;qnrS1;blaCTX-M-15;tet(B);dfrA17;aadA5;sul1;mph(A);aac(3)-IIa#;aac(6')-Ib-cr;blaOXA-1;catB3*;	4	S83L/D87N	S80I	S458A	IncFIB(AP001918);ColKP3;IncFII;IncFII;IncFIA;IncX3	6	YRIN-I532L	G138D	-	PRJEB46636	ERS6682724	ERR6411578
CNR75C8	2015	clinical	Urine	Hauts-de-France (Nord 59)	-	ST212	-	B1	blaOXA-48	0	4	aadA24#;blaTEM-1B;blaOXA-48;lnu(G);	3	S83L/D87N	E84K	-	IncFIB(AP001918);Col(MG828);IncL;IncX4;IncY;Col(MG828)	5	-	-	-	PRJEB46636	ERS6682725	ERR6411579
CNR75D9	2015	screening	Rectal swab	Île-de-France (Paris 75)	-	ST349	-	D	blaOXA-48	0	7	dfrA7;sul1*;sul2;aph(3'')-Ib;aph(6)-Id;blaOXA-48;blaTEM-1B;	0	-	-	-	IncQ1;IncL	2	-	-	-	PRJEB46636	ERS6682726	ERR6411580
CNR75E6	2015	screening	Rectal swab	Île-de-France (Val-de-Marne 94)	-	ST367	CC23	C	blaOXA-48	0	8	tet(A);dfrA5;sul2;aph(3'')-Ib;aph(6)-Id;blaOXA-48;blaTEM-1B;aph(3')-Ia;	0	-	-	-	IncQ1;IncFIB(AP001918);IncL;IncFII	4	-	-	-	PRJEB46636	ERS6682727	ERR6411581
CNR75F1	2015	screening	Rectal swab	Île-de-France (Val-de-Marne 94)	-	ST224	-	B1	blaVIM-1	0	17	tet(A);tet(B);blaTEM-1B;sul2;aph(3'')-Ib;aph(6)-Id;aac(3)-IId#;mph(A);aac(6')-Ib-cr;catB3;blaOXA-1;blaVIM-1;dfrA17;aadA5;catA1#;sul1*;dfrA5;	4	S83L/D87N	S80I	S458A	IncQ1;IncFII(pAMA1167-NDM-5);IncFIB(AP001918);IncX1;IncHI2A;IncFIA;IncHI2	5	-	-	-	PRJEB46636	ERS6682728	ERR6411583
CNR75F2	2015	screening	Rectal swab	Île-de-France (Essonne 91)	-	ST1284	CC10	A	blaOXA-181	blaCTX-M-15	12	aac(6')-Ib-cr;catB3*;blaOXA-1;blaOXA-181;qnrS1;blaCTX-M-15;tet(B);aadA5;dfrA17;sul1;mph(A);aac(3)-IIa#;	4	S83L/D87N	S80I	S458A	ColKP3;IncFII;IncFII;IncFIB(AP001918);IncFIA;IncX3;IncI(Gamma)	7	YRIN-I532L	G138D	-	PRJEB46636	ERS6682729	ERR6411584
CNR75F3	2015	screening	Rectal swab	Île-de-France (Essonne 91)	-	ST1284	CC10	A	blaOXA-181	blaCTX-M-15	12	aac(6')-Ib-cr;catB3*;blaOXA-1;qnrS1;blaOXA-181;tet(B);aadA5;dfrA17;sul1;blaCTX-M-15;mph(A);aac(3)-IIa#;	4	S83L/D87N	S80I	S458A	IncFIB(AP001918);IncFII;IncFII;ColKP3;IncFIA;IncX3;IncI(Gamma)	7	YRIN-I532L	G138D	-	PRJEB46636	ERS6682730	ERR6411585
CNR75F4	2015	screening	Rectal swab	Île-de-France (Essonne 91)	-	ST1284	CC10	A	blaOXA-181	blaCTX-M-15	12	qnrS1;blaOXA-181;tet(B);aadA5;dfrA17;sul1;mph(A);blaCTX-M-15;aac(3)-IIa#;aac(6')-Ib-cr;blaOXA-1;catB3*;	4	S83L/D87N	S80I	S458A	ColKP3;IncFII;IncFIB(AP001918);IncFIA;IncX3	5	YRIN-I532L	G138D	-	PRJEB46636	ERS6682731	ERR6411586
CNR75H1	2015	clinical	Urine	Île-de-France (Val-de-Marne 94)	-	ST131	-	B2	blaOXA-181	0	4	aadA1#;blaOXA-484;ere(A);sul1;	1	-	-	I529L	IncFIB(AP001918);IncP1;IncFIC(FII)	3	-	-	-	PRJEB46636	ERS6682732	ERR6411587
CNR75H7	2015	screening	Rectal swab	Grand Est (Moselle 57)	-	ST357	-	B2	blaOXA-48	0	1	blaOXA-48;	0	-	-	-	IncL;IncFIB(AP001918);IncFIC(FII)	2	-	-	-	PRJEB46636	ERS6682733	ERR6411588
CNR75J4	2015	unknown	Unknown	Occitanie (Haute-Garonne 31)	-	STNew	-	A	blaNDM-5	blaCTX-M-55	3	blaCTX-M-55;blaNDM-5;tet(B);	0	-	-	-	IncB/O/K/Z;IncX3;Col156;Col(pHAD28)	4	-	-	-	PRJEB46636	ERS6682734	ERR6411589
CNR76A4	2015	clinical	Respiratory tract	Île-de-France (Essonne 91)	-	ST1284	CC10	A	blaOXA-181	blaCTX-M-15	12	qnrS1;blaOXA-181;tet(B);dfrA17;aadA5;sul1;mph(A);blaCTX-M-15;aac(3)-IIa#;aac(6')-Ib-cr;catB3*;blaOXA-1;	4	S83L/D87N	S80I	S458A	IncFII;IncFII;ColKP3;IncFIB(AP001918);IncFIA;IncX3;IncI(Gamma)	7	YRIN-I532L	G138D	-	PRJEB46636	ERS6682735	ERR6411590
CNR76A9	2015	unknown	Unknown	Centre-Val de Loire (Indre-et-Loire 37)	-	ST940	-	B1	blaNDM-7	blaCTX-M-15	14	blaOXA-1;aadA1*;blaCTX-M-15;rmtB;blaTEM-1B;aadA2;sul1;dfrA12;blaNDM-7;dfrA1;catA1#;tet(B);mph(A)#;erm(B);	4	S83L/D87N	S80I	S458A	Col(MG828);IncFII;IncFIA;IncFIB(AP001918);IncFII;IncX1;Col(MG828)	6	YRIK	G138D	-	PRJEB46636	ERS6682736	ERR6411591
CNR76D3	2015	screening	Rectal swab	Provence-Alpes-Côte d'Azur (Bouches du Rhône 13)	-	ST95	-	B2	blaOXA-48	0	5	blaTEM-1A;blaOXA-9;aadA1;aac(6')-Ib;blaOXA-48;	0	-	-	-	ColpVC;Col156;IncL;IncI2(Delta)	4	-	-	-	PRJEB46636	ERS6682737	ERR6411592
CNR76D4	2015	clinical	Urine	Grand Est (Meurthe-et-Moselle 54)	-	ST104	-	B2	blaOXA-48	0	1	blaOXA-48;	0	-	-	-	IncL	1	-	-	-	PRJEB46636	ERS6682738	ERR6411594
CNR76E3	2015	screening	Rectal swab	Île-de-France (Essonne 91)	-	ST38	CC38	D	blaOXA-48	0	12	mph(A);sul2;aph(6)-Id;aph(3'')-Ib#;aadA5;dfrA17;sul1;tet(D);blaTEM-1B;aac(3)-IId*;blaOXA-48;catA1#;	1	S83A	-	-	p0111	1	-	ST38-like	-	PRJEB46636	ERS6682739	ERR6411595
CNR76G8	2015	clinical	Urine	Île-de-France (Essonne 91)	-	ST69	-	D	blaOXA-48	0	2	blaTEM-1C;blaOXA-48;	1	S83L	-	-	IncFIB(AP001918);IncB/O/K/Z;IncL;IncFII;Col156	4	-	-	-	PRJEB46636	ERS6682740	ERR6411596
CNR76I5	2015	unknown	Unknown	Centre-Val de Loire (Indre-et-Loire 37)	-	ST297	-	B1	blaOXA-48	0	1	blaOXA-48;	0	-	-	-	IncL;IncFII	2	-	-	-	PRJEB46636	ERS6682741	ERR6411597
CNR77A10	2015	screening	Rectal swab	La Réunion (974)	India	ST1284	CC10	A	blaNDM-5	0	6	aac(6')-Ib-cr;catB3*;blaOXA-1;blaNDM-5;blaCMY-42;tet(B);	4	S83L/D87N	S80I	S458A	IncFII;IncFIB(AP001918);IncFIA;IncI(Gamma);IncX3	5	YRIN-I532L	G138D	-	PRJEB46636	ERS6682742	ERR6411598
CNR77A4	2015	screening	Rectal swab	Île-de-France (Val-de-Marne 94)	Tunisia	ST1049	-	B1	blaOXA-48	0	2	blaTEM-1B;blaOXA-48;	0	-	-	-	IncL;IncFII	2	-	-	-	PRJEB46636	ERS6682743	ERR6411599
CNR77B2	2015	screening	Rectal swab	La Réunion (974)	India	ST101	-	B1	blaNDM-5	blaCTX-M-15	12	blaCTX-M-15;blaCMY-42;qepA4#;mph(A);catA1#;sul1;dfrB4;tet(B);blaNDM-5;aac(6')-Ib-cr;catB3*;blaOXA-1;	4	S83L/D87N	S80I	E460D	Col(MG828);IncFII;IncFIA;IncFIB(AP001918);IncI(Gamma);IncX3	6	YRIN-E349K-I532L	ST38-like	pseudogene	PRJEB46636	ERS6682744	ERR6411600
CNR77C4	2015	screening	Rectal swab	Hauts-de-France (Nord 59)	-	ST101	-	B1	blaOXA-48	0	4	aph(6)-Id;aph(3'')-Ib#;tet(B);blaOXA-48;	0	-	-	-	Col(MG828);Col8282;Col440II;IncFII;IncX1;IncFII(pRSB107);IncL;IncFIB(AP001918);Col(pHAD28)	8	-	-	-	PRJEB46636	ERS6682745	ERR6411601
CNR77D2	2015	unknown	Unknown	Grand Est (Haut-Rhin 68)	-	ST224	-	B1	blaOXA-48	0	11	mph(B);blaOXA-1;aadA1#;sul1;blaOXA-48;blaTEM-1B;catA1#;aph(3')-Ia;dfrA36;sul2;floR#;	4	S83L/D87N	S80I	S458A	IncX1;IncL;IncI1-I(Alpha)	3	-	-	-	PRJEB46636	ERS6682746	ERR6411602
CNR77D3	2015	unknown	Unknown	Grand Est (Haut-Rhin 68)	-	ST410	CC23	C	blaNDM-4	blaCTX-M-15	19	blaCMY-2;tet(B);blaNDM-4;aac(3)-IId#;sul2;aph(3'')-Ib;aph(6)-Id;mph(A);aac(6')-Ib-cr;blaOXA-1;catB3*;dfrA12;aadA2;rmtB;dfrA17;aadA5;blaCTX-M-15;blaTEM-1B;sul1;	4	S83L/D87N	S80I	S458A	Col(BS512);Col(pHAD28);IncQ1;IncFII(pAMA1167-NDM-5);IncFII;IncFIA;IncFIB(AP001918);IncB/O/K/Z	8	YRIN-E349K-I532L	R195L	-46 C>T (OmpR-F3)	PRJEB46636	ERS6682747	ERR6411603
CNR77E4	2015	screening	Rectal swab	Île-de-France (Val-de-Marne 94)	-	ST3304	-	B2	blaOXA-48	0	1	blaOXA-48;	0	-	-	-	Col156;IncL;p0111	3	-	-	-	PRJEB46636	ERS6682748	ERR6411605
CNR77G5	2015	screening	Rectal swab	Île-de-France (Val-de-Marne 94)	-	ST88	CC23	C	blaOXA-48	0	3	blaTEM-1C;blaOXA-48;tet(A);	0	-	-	-	pXuzhou21;IncX1;IncL;IncFIB(AP001918);IncFII	4	-	-	-	PRJEB46636	ERS6682749	ERR6411606
CNR77H1	2015	clinical	Urine	Île-de-France (Hauts-de-Seine 92)	-	ST69	-	D	blaOXA-48	0	12	blaTEM-1B;dfrA8;qnrB19;aph(3')-Ia;tet(A);blaOXA-48;dfrA17;aadA5;sul1;aph(6)-Id;sul2;aph(3'')-Ib;	0	-	-	-	IncQ1;Col156;IncI2(Delta);IncFIB(AP001918);IncFII(29)	4	-	-	-	PRJEB46636	ERS6682750	ERR6411607
CNR77J6	2015	clinical	Deep site	Île-de-France (Val-de-Marne 94)	-	ST90	CC23	C	blaOXA-204	blaCTX-M-15	19	blaCMY-4;sul2;aph(3'')-Ib;aph(6)-Id;tet(A);tet(B);dfrA17;aadA5;sul1;ant(2'')-Ia;cmlA1#;mph(A);blaCTX-M-15;aac(3)-IIa#;aac(6')-Ib-cr;catB3*;blaOXA-1;blaOXA-204;blaOXA-9*;	4	S83L/D87N	S80I	S458A	Col(pHAD28);Col(pHAD28);Col440II;Col440I;IncFIB(AP001918);IncI2(Delta);IncC;IncFIA	8	-	-	-	PRJEB46636	ERS6682751	ERR6411608
CNR78A6	2015	clinical	Urine	Provence-Alpes-Côte d'Azur (Var 83)	-	ST1380	-	D	blaOXA-48	0	1	blaOXA-48;	0	-	-	-	Col(MG828);Col440I;Col(pHAD28);IncFII(pRSB107);IncFII;IncFIB(AP001918);IncL;IncB/O/K/Z	8	-	-	-	PRJEB46636	ERS6682752	ERR6411609
CNR78B1	2015	unknown	Unknown	Centre-Val de Loire (Indre-et-Loire 37)	-	ST1643	-	B2	blaOXA-48	0	2	blaOXA-48;tet(A);	0	-	-	-	IncL;IncFII(pCoo)	2	-	-	-	PRJEB46636	ERS6682753	ERR6411610
CNR78B5	2015	screening	Rectal swab	Île-de-France (Val-de-Marne 94)	-	ST38	CC38	D	blaOXA-244	blaCTX-M-14b	6	aadA1;blaCTX-M-14b;blaOXA-244;blaTEM-1B;catA1#;dfrA1;	0	-	-	-	-	0	-	ST38-like	pseudogene	PRJEB46636	ERS6682754	ERR6411611
CNR78B7	2015	screening	Rectal swab	Île-de-France (Val-de-Marne 94)	-	ST410	CC23	C	blaOXA-181;blaNDM-5	0	16	blaCMY-2;sul2*;floR#;tet(B);qnrS1;blaOXA-181;aac(3)-IId#;blaNDM-5;mph(A);dfrA12;aadA2;dfrA17;aadA5;sul1;aph(3'')-Ib;aph(6)-Id;	4	S83L/D87N	S80I	S458A	IncFII(pAMA1167-NDM-5);IncQ1;Col(BS512);Col440I;ColKP3;IncFIA;IncFIB(AP001918);IncX3;IncFII(29);IncB/O/K/Z;p0111	11	YRIN-E349K-I532L	R195L	-46 C>T (OmpR-F3)	PRJEB46636	ERS6682755	ERR6411612
CNR78D9	2015	screening	Rectal swab	Île-de-France (Val-de-Marne 94)	-	ST90	CC23	C	blaOXA-204	blaCTX-M-15	18	blaCMY-4;tet(A);aph(6)-Id;aph(3'')-Ib;sul2;tet(B);dfrA17;aadA5;sul1;cmlA1#;ant(2'')-Ia;blaOXA-204;mph(A);blaCTX-M-15;aac(3)-IIa#;aac(6')-Ib-cr;blaOXA-1;catB3*;	4	S83L/D87N	S80I	S458A	Col440I;IncFII;IncFIB(AP001918);IncFIA;IncC;IncI2(Delta)	6	-	-	-	PRJEB46636	ERS6682756	ERR6411613
CNR78I6	2015	unknown	Unknown	Île-de-France (Val-de-Marne 94)	Afrique	ST410	CC23	C	blaOXA-181	0	3	blaOXA-181;blaCMY-X*;qnrS1;	4	S83L/D87N	S80I	S458A	Col(BS512);ColKP3;IncFII(pHN7A8);IncX3;IncL;Col(BS512)	5	YRIN-E349K-I532L	R195L	-46 C>T (OmpR-F3)	PRJEB46636	ERS6682757	ERR6411614
CNR78J6	2015	screening	Rectal swab	Île-de-France (Seine-Saint-Denis 93)	-	ST69	-	D	blaOXA-48	0	1	blaOXA-48;	0	-	-	-	Col156;IncL	2	-	-	-	PRJEB46636	ERS6682758	ERR6411616
CNR78J9	2015	screening	Rectal swab	Île-de-France (Val-de-Marne 94)	Algeria	ST38	CC38	D	blaOXA-48	0	7	aph(6)-Id;aph(3'')-Ib#;aac(3)-IId#;blaOXA-48;blaTEM-1B;mph(A);sul2;	1	S83A	-	-	ColRNAI;IncFII;Col156;Col(MG828);Col(BS512);Col(MG828)	5	-	ST38-like	-	PRJEB46636	ERS6682759	ERR6411617
CNR79A10	2015	screening	Rectal swab	Île-de-France (Val-de-Marne 94)	Egypt	ST617	CC10	A	blaOXA-48	blaCTX-M-14b	8	qnrS1;blaTEM-190;mph(A);blaCTX-M-14b;blaCMY-42;tet(B);blaOXA-48;aph(3'')-Ib#;	4	S83L/D87N	S80I	S458A	Col(BS512);Col(pHAD28);Col440II;IncI(Gamma);IncN;IncM1;IncFII;Col(pHAD28)	7	-	-	-	PRJEB46636	ERS6682760	ERR6411618
CNR79B3	2015	clinical	Urine	Provence-Alpes-Côte d'Azur (Alpes maritimes 06)	-	ST10	CC10	A	blaOXA-48	0	1	blaOXA-48;	0	-	-	-	IncL;IncFII	2	-	-	-	PRJEB46636	ERS6682761	ERR6411619
CNR79B9	2015	clinical	Blood culture	Île-de-France (Seine-Saint-Denis 93)	-	ST617	CC10	A	blaOXA-181	blaCTX-M-15	19	aac(3)-IIa#;aac(6')-Ib-cr;catB3*;blaOXA-1;dfrA12;aadA2;dfrA17;aadA5;sul1;blaCTX-M-15;qnrS1;blaOXA-181;blaTEM-190;sul2;aph(3'')-Ib#;aph(6)-Id;mph(A)#;tet(B);erm(B)#;	4	S83L/D87N	S80I	S458A	Col156;Col(pHAD28);ColKP3;IncFIB(AP001918);IncFIA;IncI1-I(Alpha);IncX3;IncX1;IncFII	9	-	-	-	PRJEB46636	ERS6682762	ERR6411620
CNR79C1	2015	screening	Rectal swab	Île-de-France (Paris 75)	-	ST1193	-	B2	blaOXA-204	0	19	aph(3')-Ia*;aac(6')-Ib-cr#;blaOXA-204;sul1;blaTEM-1B*;dfrA17;blaCMY-4;sul2;aph(6)-Id;aph(3'')-Ib;floR#;cmlA1#;blaOXA-10;aadA1#;ARR-2;dfrA14;qnrA6#;tet(B);tet(A);	4	S83L/D87N	S80I	L416F	Col156;Col(BS512);Col156;IncFIB(AP001918);IncFIA;IncC;IncQ1;Col(BS512)	7	-	-	-	PRJEB46636	ERS6682763	ERR6411621
CNR79C3	2015	screening	Rectal swab	Provence-Alpes-Côte d'Azur (Var 83)	-	ST2015	-	B2	blaOXA-48	0	1	blaOXA-48;	0	-	-	-	IncL	1	-	-	-	PRJEB46636	ERS6682764	ERR6411622
CNR79D1	2015	clinical	Urine	Provence-Alpes-Côte d'Azur (Var 83)	-	ST88	CC23	C	blaOXA-48	0	6	aadA1#;blaOXA-1;blaOXA-48;catA1#;sul1;tet(B);	4	S83L/D87N	S80I	S458A	Col(pHAD28);IncFIB(AP001918);Col440II;IncFIC(FII);IncL;Col(pHAD28);Col(pHAD28);Col440II	5	-	-	pseudogene	PRJEB46636	ERS6682765	ERR6411623
CNR79D2	2015	clinical	Respiratory tract	Occitanie (Hautes-Pyrénées 65)	-	ST131	-	B2	blaVIM-1	0	10	aac(6')-Ib3#;aac(6')-Ib-cr#;aph(3')-XV;aadA1;catB2;blaVIM-1;sul1;blaSHV-12;mph(A);dfrA14;	5	S83L/D87N	S80I/E84V	I529L	Col(MG828);IncFII;IncFIA;IncA	4	-	-	-	PRJEB46636	ERS6682766	ERR6411624
CNR79G10	2015	screening	Rectal swab	Île-de-France (Val-de-Marne 94)	-	ST3268	CC38	D	blaOXA-48	blaCTX-M-15	6	blaCTX-M-15;blaTEM-1B;blaOXA-48;qnrS1;tet(A);dfrA14;	0	-	-	-	IncFIB(AP001918);IncFIB(K);IncFIB(H89-PhagePlasmid);IncL	4	-	ST38-like	-	PRJEB46636	ERS6682767	ERR6411625
CNR7C3	2012	unknown	Unknown	Bourgogne-Franche-Comté (Doubs 25)	-	ST10	CC10	A	blaOXA-48	0	3	blaTEM-35;blaOXA-48;tet(B);	0	-	-	-	IncFII;IncFIB(pB171);IncL	3	-	-	pseudogene	PRJEB46636	ERS6682768	ERR6411627
CNR7E2	2012	clinical	Urine	Auvergne-Rhône-Alpes (Isère 38)	-	ST38	CC38	D	blaOXA-48	0	10	blaTEM-1B;catA1#;blaOXA-48;sul1;aadA5;dfrA17;sul2;aph(6)-Id;aph(3'')-Ib#;tet(D);	1	S83A	-	-	-	0	-	ST38-like	-	PRJEB46636	ERS6682769	ERR6411628
CNR7E7	2012	screening	Rectal swab	Normandie (Calvados 14)	Turkey	ST38	CC38	D	blaOXA-48	blaCTX-M-24	8	aac(3)-IId#;blaOXA-48;blaTEM-1B;blaCTX-M-24;mph(A);dfrA17;aadA5;sul1;	1	S83L	-	-	-	0	-	ST38-like	-	PRJEB46636	ERS6682770	ERR6411629
CNR7H5	2012	clinical	Urine	Île-de-France (Hauts-de-Seine 92)	Maroc	ST539	-	B1	blaOXA-48	blaCTX-M-15	13	tet(A);sul3;aadA1;cmlA1#;aadA2b#;blaCTX-M-15;blaTEM-1B;tet(A)#;aac(3)-IIa#;aac(6')-Ib-cr;blaOXA-1;catB3*;blaOXA-48;	3	S83L/D87N	S80I	-	IncFIB(AP001918);IncL;IncFII(pCoo)	3	-	-	-	PRJEB46636	ERS6682771	ERR6411630
CNR7H8	2012	screening	Rectal swab	Île-de-France (Seine-Saint-Denis 93)	Turkey	ST10	CC10	A	blaOXA-48	0	2	blaTEM-210;blaOXA-48;	1	S83L	-	-	Col(MG828);Col(BS512);Col156;Col156;IncL;p0111	6	-	-	-	PRJEB46636	ERS6682772	ERR6411631
CNR80A4	2015	screening	Rectal swab	Auvergne-Rhône-Alpes (Isère 38)	-	ST162	-	B1	blaOXA-48	0	8	aph(6)-Id;aph(3'')-Ib;aph(3')-Ia;blaTEM-1B;blaOXA-48;catA1#;sul2;tet(B);	3	S83L/D87N	S80I	-	IncQ1;IncFIC(FII);IncFIB(AP001918);IncL	4	-	-	-	PRJEB46636	ERS6682773	ERR6411632
CNR80A5	2015	screening	Rectal swab	Auvergne-Rhône-Alpes (Rhône 69)	Algeria	ST744	CC10	A	blaOXA-48	0	12	catA1#;mph(A);sul1;aadA5;dfrA17;tet(B);aph(6)-Id;sul2;aph(3'')-Ib;blaOXA-48;blaTEM-1B;aph(3')-Ia;	4	S83L/D87N	A56T/S80I	-	IncQ1;IncL	2	-	-	-	PRJEB46636	ERS6682774	ERR6411633
CNR80C8	2015	screening	Rectal swab	La Réunion (974)	Mauritius	ST410	CC23	C	blaOXA-181	blaCTX-M-15	17	blaCMY-2;qnrS1;blaOXA-181;tet(B);aadA5;dfrA17;sul1;aac(3)-IId#;blaTEM-1B;sul2;aph(3'')-Ib;aph(6)-Id;mph(A);blaCTX-M-15;aac(6')-Ib-cr;catB3*;blaOXA-1;	4	S83L/D87N	S80I	S458A	Col(BS512);IncQ1;IncFII(pAMA1167-NDM-5);IncFIB(AP001918);ColKP3;IncFIA;IncX3	7	YRIN-E349K-I532L	R195L	-46 C>T (OmpR-F3)	PRJEB46636	ERS6682775	ERR6411634
CNR80D8	2015	screening	Rectal swab	Île-de-France (Val-de-Marne 94)	-	ST10	CC10	A	blaOXA-48	0	10	aph(3')-Ia#;sul1;aadA2;dfrA12;sul3;qnrS1;sul2;tet(A)*;blaOXA-48;blaTEM-X*;	4	S83L/D87N	S80I	L416F	Col(MG828);Col440I;IncFIB(AP001918);IncX1;IncX4;IncL;IncFII;IncI1-I(Alpha)	8	-	-	-	PRJEB46636	ERS6682776	ERR6411635
CNR80E6	2015	screening	Rectal swab	Île-de-France (Paris 75)	Senegal	ST131	-	B2	blaNDM-5	blaCTX-M-14	14	sul1;aac(3)-IId#;blaCTX-M-14;blaTEM-1B;tet(A);aph(6)-Id;aph(3'')-Ib;sul2;mph(A);blaNDM-5;dfrA12;aadA2;dfrA17;aadA5;	2	S83L	-	S458A/I529L	IncI1-I(Alpha);IncFII(pRSB107);IncFIA;Col156;IncFII(pCoo);IncFIB(AP001918);IncFII;Col(MG828)	8	-	-	-	PRJEB46636	ERS6682777	ERR6411636
CNR80E9	2015	screening	Rectal swab	Île-de-France (Hauts-de-Seine 92)	Algeria	ST10	CC10	A	blaOXA-48	0	1	blaOXA-48;	0	-	-	-	IncL	1	-	-	-	PRJEB46636	ERS6682778	ERR6411638
CNR80G2	2015	screening	Rectal swab	Île-de-France (Essonne 91)	-	ST410	CC23	C	blaOXA-48	0	5	blaTEM-1B;tet(B);blaOXA-48;aph(3'')-Ib#;aph(6)-Id;	0	-	-	-	Col440I;IncFIB(AP001918);IncFII;IncL;IncI2(Delta)	5	-	-	-	PRJEB46636	ERS6682779	ERR6411639
CNR80H10	2015	screening	Rectal swab	Île-de-France (Hauts-de-Seine 92)	-	ST104	-	B2	blaOXA-48	0	1	blaOXA-48;	0	-	-	-	Col156;IncX1;IncL;IncI1-I(Alpha)	4	-	-	-	PRJEB46636	ERS6682780	ERR6411640
CNR80H8	2015	clinical	Urine	Île-de-France (Essonne 91)	Syria	ST167	CC10	A	blaOXA-181	0	11	blaOXA-181;qnrS1;tet(B);aac(3)-IId#;blaTEM-1B;aadA2;mph(A);catA1#;sul1;dfrA12;qepA4;	4	S83L/D87N	S80I	S458A	IncFII(pAMA1167-NDM-5);IncFIA;IncFIB(AP001918);IncX3;ColKP3	5	-	-	-75 insT (OmpR-F2)	PRJEB46636	ERS6682781	ERR6411641
CNR80J10	2015	screening	Rectal swab	Pays de la Loire (Maine-et-Loire 49)	-	ST362	-	D	blaOXA-48	0	1	blaOXA-48;	0	-	-	-	IncL	1	-	-	-	PRJEB46636	ERS6682782	ERR6411642
CNR81A1	2015	screening	Rectal swab	Pays de la Loire (Maine-et-Loire 49)	-	ST2541	-	A	blaOXA-48	0	1	blaOXA-48;	0	-	-	-	IncL	1	-	-	-	PRJEB46636	ERS6682783	ERR6411643
CNR81B1	2015	screening	Rectal swab	La Réunion (974)	Madagascar	ST167	CC10	A	blaNDM-5	blaCTX-M-15	18	aac(6')-Ib-cr;catB3*;blaOXA-1;tet(A);dfrA14;blaTEM-1B;mph(A)#;dfrA17;aadA5;sul1;sul2;aph(3'')-Ib;aph(6)-Id;blaCTX-M-15;catA1#;tet(B);aac(3)-IId#;blaNDM-5;	4	S83L/D87N	S80I/E84G	-	Col(pHAD28);IncY;IncFIB(AP001918);IncX3;IncFII;IncFIB(H89-PhagePlasmid);IncFIA	6	YRIN-E349K-I532L	G138D	pseudogene	PRJEB46636	ERS6682784	ERR6411644
CNR81C6	2015	screening	Rectal swab	Auvergne-Rhône-Alpes (Savoie 73)	-	ST538	-	B2	blaOXA-48	0	1	blaOXA-48;	0	-	-	-	IncL;IncFIB(AP001918);IncFIC(FII)	3	-	-	-	PRJEB46636	ERS6682785	ERR6411645
CNR81D10	2015	screening	Rectal swab	Île-de-France (Paris 75)	Algeria	ST10	CC10	A	blaOXA-48	0	1	blaOXA-48;	0	-	-	-	IncN2;IncL	2	-	-	-	PRJEB46636	ERS6682786	ERR6411646
CNR81D4	2015	screening	Rectal swab	La Réunion (974)	India	ST405	-	D	blaNDM-5	blaCTX-M-15	9	aadA2;blaCTX-M-15;blaTEM-1B;blaNDM-5;mph(A);qepA4#;sul1;tet(B);dfrA12;	4	S83L/D87N	S80I	S458A	Col(BS512);IncFII;p0111;IncX4;IncFIB(pB171);Col(MG828)	6	YRIK	ST38-like	-	PRJEB46636	ERS6682787	ERR6411647
CNR81E8	2015	screening	Rectal swab	Auvergne-Rhône-Alpes (Puy-de-Dôme 63)	-	STNew	-	E	blaOXA-48	0	1	blaOXA-48;	0	-	-	-	Col(MG828);Col(BS512);Col156;IncL	4	-	-	-	PRJEB46636	ERS6682788	ERR6411650
CNR81G3	2015	screening	Rectal swab	Provence-Alpes-Côte d'Azur (Alpes maritimes 06)	-	ST648	-	F	blaVIM-1	0	14	aph(3')-Ia;sul2;dfrA36;mcr-9;tet(B);aph(3'')-Ib#;aph(6)-Id;aac(3)-IId#;catA1#;aac(6')-Ib3#;aadA1;blaVIM-1;blaACC-1;sul1#;	4	S83L/D87Y	S80I	S458A	Col(MG828);Col(BS512);Col156;IncFII(pRSB107);IncFIA;IncFIB(AP001918);IncHI2A;IncHI2	7	-	ST38-like	-	PRJEB46636	ERS6682789	ERR6411651
CNR81H10	2015	screening	Rectal swab	Normandie (Seine-Maritime 76)	Congo	STNew	-	A	blaOXA-181	0	7	blaOXA-181;blaTEM-190;mph(A);qnrS1;sul2;tet(A)#;dfrA14;	0	-	-	-	Col(IRGK);Col(IMGS31);IncFIB(K);ColKP3;IncX3;IncFII	6	-	-	-	PRJEB46636	ERS6682790	ERR6411652
CNR81I2	2015	unknown	Unknown	Centre-Val de Loire (Indre-et-Loire 37)	-	ST940	-	B1	blaNDM-7	blaCTX-M-15	14	rmtB;blaOXA-1;aadA1*;blaCTX-M-15;dfrA1;mph(A)#;blaTEM-1B;sul1;blaNDM-7;aadA2;dfrA12;catA1#;tet(B);erm(B)#;	4	S83L/D87N	S80I	S458A	IncFII;IncFIB(AP001918);IncFIA;IncFII;IncX1;Col(MG828)	6	YRIK	mut G138D	-	PRJEB46636	ERS6682791	ERR6411653
CNR81I4	2015	screening	Rectal swab	Île-de-France (Paris 75)	Tanzania	ST1252	-	B1	blaNDM-5	0	1	blaNDM-5;	0	-	-	-	IncX3	1	-	-	-	PRJEB46636	ERS6682792	ERR6411654
CNR81J8	2015	screening	Rectal swab	Provence-Alpes-Côte d'Azur (Var 83)	-	ST847	-	B1	blaOXA-48	0	4	blaTEM-1B;blaOXA-48;fosA7#;sul2;	0	-	-	-	Col(pHAD28);Col156;IncX1;IncB/O/K/Z;IncL;IncFIB(AP001918);IncFII(29)	6	-	-	-	PRJEB46636	ERS6682793	ERR6411655
CNR82A1	2015	screening	Rectal swab	Île-de-France (Seine-Saint-Denis 93)	Camerun	ST940	-	B1	blaOXA-181	0	7	aadA1*;blaOXA-181;qnrS1;dfrA1;catA1#;blaOXA-1;tet(B);	0	-	-	-	IncX3;ColKP3	1	-	-	-	PRJEB46636	ERS6682794	ERR6411656
CNR82A8	2015	screening	Rectal swab	Provence-Alpes-Côte d'Azur (Alpes maritimes 06)	-	ST648	-	F	blaVIM-1	0	14	aph(3')-Ia;dfrA36;sul2;tet(B);blaTEM-1B;aph(3'')-Ib;aph(6)-Id;mcr-9;blaACC-1;aac(6')-Ib3#;aadA1;blaVIM-1;catA1#;sul1#;	4	S83L/D87Y	S80I	S458A	Col(MG828);Col(BS512);Col156;IncFIA;IncFII(pRSB107);IncFII;IncFIB(AP001918);IncHI2A;IncHI2	8	-	ST38-like	-	PRJEB46636	ERS6682795	ERR6411657
CNR82B10	2015	screening	Rectal swab	Provence-Alpes-Côte d'Azur (Alpes maritimes 06)	-	ST69	-	D	blaOXA-48	blaCTX-M-15	16	qnrB1;tet(A);dfrA14;sul2;aph(3'')-Ib#;aph(6)-Id;aac(6')-Ib-cr#;aadA1;blaOXA-9;aac(6')-Ib;blaCTX-M-15;aac(3)-IIa#;blaOXA-48;catB3*;blaOXA-1;blaTEM-1A;	1	-	S80I	-	IncL;IncFIB(K);IncFII(K)	3	-	-	-	PRJEB46636	ERS6682796	ERR6411658
CNR82B5	2015	clinical	Urine	Île-de-France (Paris 75)	-	ST131	-	B2	blaOXA-48	0	8	mph(A);dfrA14;sul2;aph(3'')-Ib;aph(6)-Id;blaOXA-48;blaTEM-1B;aph(3')-Ia;	1	-	-	I529L	IncQ1;IncFIB(AP001918);IncFIA;IncL;IncFII(pRSB107)	5	-	-	-	PRJEB46636	ERS6682797	ERR6411659
CNR82E5	2015	screening	Rectal swab	Île-de-France (Val-de-Marne 94)	-	ST38	CC38	D	blaOXA-48	0	12	dfrA17;mph(A);sul1;aadA5;sul2;aph(6)-Id;aph(3'')-Ib#;aac(3)-IId#;blaTEM-1B;tet(D);blaOXA-48;catA1#;	1	S83A	-	-	IncI2(Delta);p0111	2	-	ST38-like	-	PRJEB46636	ERS6682798	ERR6411661
CNR82G4	2015	screening	Rectal swab	Île-de-France (Val-de-Marne 94)	-	ST69	-	D	blaOXA-48	blaCTX-M-27	7	aph(6)-Id;aph(3'')-Ib;blaOXA-48;blaCTX-M-27;mph(A);sul2;tet(A);	0	-	-	-	Col156;IncFIA;Col(MG828);IncFII(pRSB107);Col156;IncFIB(AP001918)	6	-	-	-	PRJEB46636	ERS6682799	ERR6411662
CNR82I4	2015	screening	Rectal swab	Auvergne-Rhône-Alpes (Rhône 69)	India	ST167	CC10	A	blaNDM-5	0	15	erm(B)#;aadA1;dfrA1;blaCMY-145;dfrA12;aadA2;sul1;blaNDM-5;mph(A)#;blaTEM-1B;rmtB;tet(B)#;sul2#;aph(3'')-Ib;aph(6)-Id;	4	S83L/D87N	S80I/E84G	-	IncI(Gamma);Col(pHAD28);IncFII;Col(BS512)	4	YRIN-E349K-I532L	G138D	-	PRJEB46636	ERS6682800	ERR6411663
CNR82J7	2015	unknown	Unknown	Provence-Alpes-Côte d'Azur (Vaucluse 84)	-	ST227	CC10	A	blaOXA-48	0	8	aph(6)-Id;aph(3'')-Ib;aph(3')-Ia;blaOXA-48;blaTEM-1B;catA1#;sul2;tet(A);	0	-	-	-	Col(pHAD28);IncQ1;Col156;IncY	4	-	-	-	PRJEB46636	ERS6682801	ERR6411664
CNR83A3	2015	screening	Rectal swab	Centre-Val de Loire (Indre-et-Loire 37)	-	ST1992	-	B1	blaOXA-48	0	1	blaOXA-48;	0	-	-	-	Col156;IncL;IncY;IncI2(Delta)	4	-	-	-	PRJEB46636	ERS6682802	ERR6411665
CNR83C1	2015	clinical	Blood culture	Île-de-France (Val d'Oise 95)	-	ST44	CC10	A	blaOXA-181	blaCTX-M-15	13	aac(3)-IIa#;aac(6')-Ib-cr;catB3*;blaOXA-1;blaOXA-181;blaCTX-M-15;aph(3'')-Ib;aph(6)-Id;sul2;tet(B);mph(A);dfrA17;aadA5;	4	S83L/D87N	S80I	S458T	Col(pHAD28);IncFIB(AP001918);Col(pHAD28);IncI(Gamma);IncFII;Col(pHAD28);IncFII;IncFIA;Col(MG828);Col(BS512);Col(pHAD28)	10	-	-	-	PRJEB46636	ERS6682803	ERR6411666
CNR83C5	2015	screening	Rectal swab	Île-de-France (Val-de-Marne 94)	Algeria	ST2599	-	B1	blaOXA-48	0	12	fosA7#;blaTEM-1B;aph(3'')-Ib;aph(6)-Id;tet(A);sul2;mph(A);dfrA17;aadA5;sul1*;aac(3)-IId#;blaOXA-48;	3	S83L/D87N	S80I	-	IncFIB(AP001918);IncI1-I(Alpha);IncFIC(FII);IncL	4	-	-	-	PRJEB46636	ERS6682804	ERR6411667
CNR83D10	2015	screening	Rectal swab	Occitanie (Hérault 34)	-	ST167	CC10	A	blaOXA-181	blaCTX-M-15	9	blaCTX-M-15;aac(6')-Ib-cr;tet(A);qnrS1;blaOXA-181;aadA5;sul1;mph(A);dfrA17;	4	S83L/D87N	S80I	S458A	IncFII;ColKP3;IncFII;IncFII(pSE11);IncFIA;IncX4;IncX3;IncB/O/K/Z;Col(MG828);IncFIB(AP001918);Col(pHAD28);Col156;Col(MG828)	12	YRIN-E349K-I532L	-	-75 insT (OmpR-F2)	PRJEB46636	ERS6682805	ERR6411668
CNR83D4	2015	clinical	Urine	Nouvelle-Aquitaine (Charente-Maritime 17)	Morocco	ST88	CC23	C	blaNDM-1	0	22	dfrA36;blaTEM-1B;catA1#;sul1;catB3;ARR-3;blaOXA-1;sul2;aac(6')-Ib-cr;ant(2'')-Ia;blaCMY-4;qnrB32;blaSHV-12;blaNDM-1;aph(3')-VI;dfrA14;tet(B);tet(A);aph(6)-Id;aph(3'')-Ib;aac(3)-IId#;aadA1#;	4	S83L/D87N	S80I	S458A	Col(pHAD28);Col440II;IncFIC(FII);IncI1-I(Alpha);IncFIB(AP001918);IncC;Col(MG828);Col(pHAD28)	7	-	-	-	PRJEB46636	ERS6682806	ERR6411669
CNR83E3	2015	screening	Rectal swab	Hauts-de-France (Aisnes 02)	-	ST227	CC10	A	blaOXA-48	0	8	aph(6)-Id;aph(3'')-Ib;aph(3')-Ia;blaOXA-48;blaTEM-1B;catA1#;sul2;tet(A);	0	-	-	-	Col(pHAD28);IncQ1;Col156;IncY	4	-	-	-	PRJEB46636	ERS6682807	ERR6411670
CNR83H9	2015	screening	Rectal swab	Hauts-de-France (Nord 59)	India	ST617	CC10	A	blaNDM-5	0	10	mph(A)#;blaCMY-42;dfrA12;aadA2;sul1;blaNDM-5;tet(B);blaTEM-1B;rmtB;erm(B)#;	4	S83L/D87N	S80I	S458A	IncI(Gamma);Col(pHAD28);IncFII;IncFIA;IncFIB(AP001918);IncI2	6	YRIN-E349K-I532L	G138D	pseudogene	PRJEB46636	ERS6682808	ERR6411672
CNR83I3	2015	screening	Rectal swab	Île-de-France (Val-de-Marne 94)	Cambodia	ST5147	-	D	blaOXA-48	0	1	blaOXA-48;	2	S83L	E84G	-	Col156;ColRNAI	2	-	ST38-like	-	PRJEB46636	ERS6682809	ERR6411673
CNR84A1	2015	screening	Rectal swab	Île-de-France (Yvelines 78)	-	ST10	CC10	A	blaOXA-48	0	7	blaTEM-35;mph(A);catA1#;blaOXA-1;aadA1#;tet(B);blaOXA-48;	0	-	-	-	IncFII;IncL	2	-	-	-	PRJEB46636	ERS6682810	ERR6411674
CNR84A4bis	2015	Unknown	Unknown	Île-de-France (Hauts-de-Seine 92)	-	ST410	CC23	C	blaOXA-181	blaCTX-M-15	9	blaCMY-2;qnrS1;blaOXA-181;aadA5;dfrA17;sul1;blaCTX-M-15;tet(B);blaTEM-1B;	4	S83L/D87N	S80I	S458A	Col(BS512);IncFIB(AP001918);ColKP3;IncFII(pAMA1167-NDM-5);IncFIA;IncX3;Col(BS512)	6	YRIN-E349K-I532L	R195L	-46 C>T (OmpR-F3)	PRJEB46636	ERS6682811	ERR6411675
CNR84B2	2015	screening	Rectal swab	Centre-Val de Loire (Indre-et-Loire 37)	Cambodia	ST410	CC23	C	blaNDM-5	blaCTX-M-15	18	blaCMY-2;dfrA12;aadA2;sul1;blaNDM-5;aac(3)-IId#;aph(6)-Id;sul2;aph(3'')-Ib;mph(A)#;blaCTX-M-15;tet(B);aac(6')-Ib-cr;blaOXA-1;catB3*;blaTEM-1B;dfrA17;aadA5;	4	S83L/D87N	S80I	S458A	Col(BS512);IncQ1;IncFIB(AP001918);IncFII(pAMA1167-NDM-5);IncFIA;IncY	6	YRIN-E349K-I532L	R195L	-46 C>T (OmpR-F3)	PRJEB46636	ERS6682812	ERR6411676
CNR84B3	2015	clinical	Blood culture	Île-de-France (Seine-Saint-Denis 93)	-	ST38	CC38	D	blaOXA-48	blaCTX-M-24	7	blaCTX-M-24;blaOXA-48;mph(A);dfrA17;aadA5;sul1;aac(3)-IId#;	1	S83L	-	-	IncY;Col156;ColRNAI;IncFII	4	-	ST38-like	-	PRJEB46636	ERS6682813	ERR6411677
CNR84B4	2015	clinical	Deep site	Auvergne-Rhône-Alpes (Rhône 69)	-	ST101	-	B1	blaOXA-48	0	1	blaOXA-48;	0	-	-	-	Col(pHAD28);IncL;IncI1-I(Alpha)	3	-	-	-	PRJEB46636	ERS6682814	ERR6411678
CNR84B7	2015	screening	Rectal swab	Provence-Alpes-Côte d'Azur (Alpes maritimes 06)	-	ST131	-	B2	blaOXA-48	blaCTX-M-15	12	blaTEM-1B;aph(3'')-Ib;sul2;aph(6)-Id;blaCTX-M-15;tet(A);aac(3)-IIa#;dfrA14;aac(6')-Ib-cr;blaOXA-1;catB3*;blaOXA-48;	5	S83L/D87N	S80I/E84V	I529L	ColpVC;IncFII;IncFIA;IncFIB(AP001918);Col(MG828)	5	-	-	-	PRJEB46636	ERS6682815	ERR6411679
CNR84C4	2015	screening	Rectal swab	Polynésie (987)	-	ST190	-	A	blaNDM-1	0	17	aac(3)-IId#;aph(3')-Ia#;qnrB4;aac(6')-Ib-cr;blaDHA-1;ARR-3;sul1;mph(A);dfrA27;aadA16#;sul1;qnrS1;blaTEM-1B;aph(3'')-Ib#;aph(6)-Id;blaNDM-1;aph(3')-VI;	0	-	-	-	IncR;IncX4;IncI2(Delta)	3	-	-	-	PRJEB46636	ERS6682816	ERR6411680
CNR84D10	2015	screening	Rectal swab	Île-de-France (Hauts-de-Seine 92)	-	ST405	-	D	blaOXA-181	blaCTX-M-15	8	blaCTX-M-15;blaOXA-181;blaTEM-1B;qnrS1;qepA1#;tet(A);tet(B);dfrA17;	4	S83L/D87N	S80I	S458A	ColKP3;p0111;IncX4;IncX3;IncFIB(pB171);IncFII;Col(MG828);Col(MG828);Col(BS512);ColRNAI;IncFIA	10	-	ST38-like	mut -46 C>T (OmpR-F3)	PRJEB46636	ERS6682817	ERR6411681
CNR84D4	2015	screening	Rectal swab	Provence-Alpes-Côte d'Azur (Var 83)	-	ST2723	-	B1	blaOXA-48	0	2	blaOXA-48;fosA7#;	0	-	-	-	IncY;pXuzhou21;IncFII(pCoo);IncL;IncI1-I(Alpha);IncX4	6	-	ST38-like	-	PRJEB46636	ERS6682818	ERR6411683
CNR84E1	2015	screening	Rectal swab	Île-de-France (Hauts-de-Seine 92)	-	ST1079	-	B1	blaOXA-48	0	6	aadA1;aac(6')-Ib;blaTEM-1A;blaOXA-9;blaOXA-48;aac(6')-Ib-cr#;	0	-	-	-	IncL	1	-	-	-	PRJEB46636	ERS6682819	ERR6411684
CNR84F4	2015	screening	Rectal swab	Auvergne-Rhône-Alpes (Rhône 69)	India	ST167	CC10	A	blaNDM-5	0	13	dfrA1;aadA1;tet(A);blaCMY-42;sul1;blaNDM-5;aadA2;dfrA12;tet(B);aph(6)-Id;aph(3'')-Ib;sul2#;mph(A)#;	4	S83L/D87N	S80I/E84G	-	IncI(Gamma);Col(pHAD28);IncFIA;IncFII;IncX1;Col(BS512)	6	YRIN-E349K-I532L	G138D	pseudogene	PRJEB46636	ERS6682820	ERR6411685
CNR84F5	2015	screening	Rectal swab	Auvergne-Rhône-Alpes (Rhône 69)	India	ST361	-	A	blaNDM-5	0	7	aadA2;blaCMY-42;blaNDM-5;mph(A)#;sul1;tet(A);dfrA12;	4	S83L/D87N	S80I/E84G	-	Col(pHAD28);IncI(Gamma);IncFIA;IncY;IncFII;IncFIB(H89-PhagePlasmid);Col(pHAD28)	6	YRIN-E349K-I532L	G138D	-	PRJEB46636	ERS6682821	ERR6411686
CNR84F8	2015	screening	Rectal swab	Bourgogne-Franche-Comté (Doubs 25)	-	ST12	-	B2	blaOXA-48	0	1	blaOXA-48;	0	-	-	-	IncFII(pCoo);Col156;IncB/O/K/Z;IncFIA;IncL;IncFIB(AP001918);IncFIC(FII)	7	-	-	-	PRJEB46636	ERS6682822	ERR6411687
CNR84G8	2015	clinical	Urine	Hauts-de-France (Nord 59)	-	ST1001	-	B1	blaOXA-48	0	1	blaOXA-48;	0	-	-	-	IncFIA(HI1);IncL;IncI1-I(Alpha);IncFIB(K)	4	-	-	-	PRJEB46636	ERS6682823	ERR6411688
CNR84H7	2015	screening	Rectal swab	Île-de-France (Val-de-Marne 94)	-	ST69	-	D	blaOXA-48	0	1	blaOXA-48;	0	-	-	-	ColRNAI;IncFIB(AP001918);IncFII(29);IncB/O/K/Z;IncI1-I(Alpha);Col(MG828);Col8282;Col156;Col(MG828)	8	-	-	-	PRJEB46636	ERS6682824	ERR6411689
CNR84J10	2015	screening	Rectal swab	Île-de-France (Essonne 91)	-	ST10	CC10	A	blaOXA-48	0	1	blaOXA-48;	0	-	-	-	Col156;IncL	2	-	-	-	PRJEB46636	ERS6682825	ERR6411690
CNR85A3	2015	screening	Rectal swab	Bourgogne-Franche-Comté (Belfort 90)	-	ST1196	-	B1	blaOXA-48	0	9	blaOXA-48;dfrA14;mph(A);aadA1*;cmlA1#;aadA2#;dfrA12;blaTEM-1B;tet(A)#;	4	S83L/D87N	S80I	S458A	Col440I;IncFIB(AP001918);IncL;Col(MG828);IncI1-I(Alpha);IncI2(Delta);IncFII	6	-	-	-	PRJEB46636	ERS6682826	ERR6411691
CNR85B1	2015	screening	Rectal swab	Île-de-France (Hauts-de-Seine 92)	-	ST38	CC38	D	blaOXA-48	blaCTX-M-24	8	blaCTX-M-24;mph(A);dfrA17;aadA5;sul1;aac(3)-IId#;blaOXA-48;blaTEM-1B;	1	S83L	-	-	-	0	-	ST38-like	-	PRJEB46636	ERS6682827	ERR6411692
CNR85B4	2015	screening	Rectal swab	Grand Est (Bas-Rhin 67)	India	ST216	-	A	blaVIM-1	0	20	sul2;ere(A)*;aac(6')-IIc;dfrA14;mph(A);aac(6')-Ib3#;aac(6')-Ib-cr#;blaVIM-1;aph(3')-XV;aadA1;catB2;dfrA19;tet(D);aph(6)-Id;aph(3'')-Ib#;blaSHV-12;mcr-9;sul1;aph(3')-Ia;blaTEM-1B;	0	-	-	-	IncY;IncHI2A;IncX4;IncHI2	3	-	-	-	PRJEB46636	ERS6682828	ERR6411694
CNR85B6	2015	screening	Rectal swab	Île-de-France (Essonne 91)	-	ST131	-	B2	blaKPC-2	0	10	aadA5;aph(6)-Id;aph(3'')-Ib;blaKPC-2;blaTEM-1B;mph(A);sul1;sul2;tet(A);dfrA17;	2	S83L	-	I529L	Col156;IncFII(29);IncFIB(AP001918);IncN	4	-	-	-	PRJEB46636	ERS6682829	ERR6411695
CNR85E7	2015	screening	Rectal swab	Auvergne-Rhône-Alpes (Rhône 69)	-	ST167	CC10	A	blaOXA-48	0	8	dfrA5;tet(A);sul2;aph(3'')-Ib;aph(6)-Id;blaOXA-48;blaTEM-1B;aph(3')-Ia;	1	S83L	-	-	IncQ1;IncFIB(AP001918);IncX1;IncL;IncFII;IncI1-I(Alpha)	6	-	-	-	PRJEB46636	ERS6682830	ERR6411696
CNR85E8	2015	screening	Rectal swab	Grand Est (Meurthe-et-Moselle 54)	-	ST349	-	D	blaOXA-48	blaCTX-M-15	7	aac(3)-IIa#;aac(6')-Ib-cr;blaCTX-M-15;blaOXA-1;blaOXA-48;catB3;aac(6')-Ib-cr;	0	-	-	-	IncL	1	-	-	-	PRJEB46636	ERS6682831	ERR6411697
CNR85F2	2015	unknown	Unknown	Île-de-France (Paris 75)	Morocco	ST648	-	F	blaOXA-48	blaCTX-M-15	9	erm(B)#;blaOXA-48;dfrA12;aadA2;blaCTX-M-15;sul1;mph(A)#;qepA4;catA1#;	4	S83L/D87N	S80I	S458A	Col(MG828);ColpVC;Col(BS512);IncFIB(AP001918);IncFII(pAMA1167-NDM-5);IncFIA;IncL;Col440I;Col(MG828);Col(BS512)	8	-	ST38-like	-	PRJEB46636	ERS6682832	ERR6411698
CNR85F8	2015	clinical	Wound	La Réunion (974)	-	ST744	CC10	A	blaNDM-1	0	15	mph(A);blaDHA-24*;blaNDM-1;sul1;msr(E);mph(E);aac(3)-IId#;tet(B);catA1#;sul2;aph(3'')-Ib;aph(6)-Id;dfrA17;aadA5;blaTEM-1B;	4	S83L/D87N	A56T/S80I	-	Col(pHAD28);IncQ1;IncM2	3	-	-	-	PRJEB46636	ERS6682833	ERR6411699
CNR85G5	2015	screening	Rectal swab	Normandie (Calvados 14)	-	ST167	CC10	A	blaNDM-5	blaCTX-M-15	12	tet(A);sul1;blaNDM-5;aadA2;dfrA12;mph(A)#;blaTEM-1B;rmtB;blaCTX-M-15;aac(6')-Ib-cr;blaOXA-1;catB3*;	4	S83L/D87N	S80I	S458A	Col(BS512);Col440I;IncFII;IncFIA	4	YRIN-E349K-I532L	ST38-like	-75 insT (OmpR-F2)	PRJEB46636	ERS6682834	ERR6411700
CNR85G9	2015	screening	Rectal swab	Île-de-France (Seine-Saint-Denis 93)	-	ST940	-	B1	blaOXA-181	blaCTX-M-15	12	tet(B);blaCTX-M-15;aadA8b*;dfrA12;aadA1*;dfrA1;qnrS1;blaOXA-181;mph(A);blaTEM-1B;blaOXA-1;catA1#;	4	S83L/D87N	S80I	S458A	IncX1;IncFII(pCoo);IncFIB(AP001918);IncI(Gamma);IncY;ColRNAI;ColKP3;IncR;IncX3;IncFIA;Col(MG828);ColpVC;Col(pHAD28);Col156;IncFII;Col(MG828);IncFII(29);Col(pHAD28)	16	-	-	-	PRJEB46636	ERS6682835	ERR6411701
CNR85H5	2015	screening	Rectal swab	Île-de-France (Val-de-Marne 94)	Egypt	ST3541	-	A	blaOXA-244	blaCTX-M-14b	10	blaCTX-M-27;dfrA14;mph(A);sul2;aph(3'')-Ib#;aph(6)-Id;blaTEM-1B;tet(B);blaOXA-244;aph(3')-Ia;	0	-	-	-	IncQ1;IncFIB(AP001918);IncFIA;IncFII(pRSB107)	4	-	-	-	PRJEB46636	ERS6682836	ERR6411702
CNR85I8	2015	screening	Rectal swab	Île-de-France (Paris 75)	Sudan	ST38	CC38	D	blaOXA-48	0	7	sul2;aph(6)-Id;aph(3'')-Ib#;blaTEM-1B;tet(D);blaOXA-48;catA1#;	1	S83A	-	-	-	0	-	ST38-like	-	PRJEB46636	ERS6682837	ERR6411703
CNR86A2	2015	screening	Rectal swab	Île-de-France (Val-de-Marne 94)	-	ST162	-	B1	blaOXA-48	0	8	aph(6)-Id;aph(3'')-Ib;aadA5;blaTEM-1B;blaOXA-48;sul2;tet(B);dfrA17;	3	S83L/D87N	S80I	-	IncQ1;IncFIB(AP001918);IncFIC(FII);IncL	4	-	-	pseudogene	PRJEB46636	ERS6682838	ERR6411705
CNR86B10	2015	screening	Rectal swab	Hauts-de-France (Pas-de-Calais 62)	-	ST187	-	B1	blaOXA-48	0	1	blaOXA-48;	0	-	-	-	IncFIB(AP001918);IncFIA;IncL	3	-	-	-	PRJEB46636	ERS6682839	ERR6411706
CNR86B6	2015	screening	Rectal swab	Hauts-de-France (Somme 80)	-	ST648	-	F	blaOXA-48	blaCTX-M-15	2	blaCTX-M-15;blaOXA-48;	4	S83L/D87N	S80I	S458A	Col(MG828);Col(MG828);Col156;IncL;Col(MG828)	4	-	ST38-like	-	PRJEB46636	ERS6682840	ERR6411707
CNR86E9	2015	screening	Rectal swab	Auvergne-Rhône-Alpes (Loire 42)	-	ST127	-	B2	blaOXA-48	0	1	blaOXA-48;	0	-	-	-	Col156;IncL	2	-	-	-	PRJEB46636	ERS6682841	ERR6411708
CNR86F1	2015	screening	Rectal swab	Île-de-France (Paris 75)	-	ST10	CC10	A	blaOXA-48	0	1	blaOXA-48;	0	-	-	-	Col156;IncL;IncFII(pCoo)	3	-	-	-	PRJEB46636	ERS6682842	ERR6411709
CNR86F7	2015	screening	Rectal swab	Grand Est (Haut-Rhin 68)	-	ST9198	-	E	blaOXA-48	0	1	blaOXA-48;	0	-	-	-	IncL	1	-	-	-	PRJEB46636	ERS6682843	ERR6411710
CNR86H1	2015	screening	Rectal swab	Grand Est (Bas-Rhin 67)	-	ST38	CC38	D	blaOXA-48	blaCTX-M-24	8	mph(A);sul1;aadA5;dfrA17;aac(3)-IId#;blaOXA-48;blaTEM-1B;blaCTX-M-24;	1	S83L	-	-	-	0	-	ST38-like	-	PRJEB46636	ERS6682844	ERR6411711
CNR86H7	2015	screening	Rectal swab	Île-de-France (Val-de-Marne 94)	Portugal	ST746	-	A	blaKPC-3	0	14	dfrA14;aph(3'')-Ib;sul2;aph(6)-Id;tet(A)#;aac(6')-Ib#;blaOXA-9;aac(6')-Ib-cr#;aadA1;lnu(F)*;aadA2b#;qnrS1;blaKPC-3;blaTEM-1C*;	0	-	-	-	FIA(pBK30683);IncX1;IncFII;FII(pBK30683);IncFIB(AP001918);Col(pHAD28)	6	-	ST38-like	-	PRJEB46636	ERS6682845	ERR6411712
CNR86I3	2015	screening	Rectal swab	Île-de-France (Paris 75)	Angola	ST454	-	G	blaNDM-5	0	7	tet(A);blaTEM-215;aph(6)-Id;aph(3'')-Ib*;dfrA14;sul2;blaNDM-5;	1	-	-	I355T	Col(pHAD28);Col(pHAD28);IncFIA(HI1);IncR;IncFII;IncX4;IncX3;IncI1-I(Alpha);Col(pHAD28)	8	-	-	-	PRJEB46636	ERS6682846	ERR6411713
CNR86I4	2015	screening	Rectal swab	Île-de-France (Paris 75)	-	ST10	CC10	A	blaOXA-48	0	11	blaTEM-1B;sul2;blaOXA-48;catA1#;blaOXA-1;aadA1;sul1;tet(B);aph(3')-Ia#;aph(3'')-Ib;aph(6)-Id;	0	-	-	-	Col156;IncFII(pCoo);Col(pHAD28);IncFIA;IncX1;IncL	6	-	-	-	PRJEB46636	ERS6682847	ERR6411714
CNR86I6	2015	screening	Rectal swab	Île-de-France (Essonne 91)	-	ST744	CC10	A	blaOXA-48	blaCTX-M-15	17	tet(B);catA1#;aadA5;dfrA17;sul1;sul2;aph(3'')-Ib;aph(6)-Id;mph(A);aac(3)-IIa#;blaCTX-M-15;aac(6')-Ib-cr;catB3*;blaOXA-1;blaOXA-48;blaTEM-1B;aph(3')-Ia;	4	S83L/D87N	A56T/S80I	-	IncFII;IncQ1;IncFII;IncFII;IncFIB(AP001918);IncFIA	6	-	-	-	PRJEB46636	ERS6682848	ERR6411716
CNR86I9	2015	screening	Rectal swab	Île-de-France (Essonne 91)	-	ST10	CC10	A	blaOXA-48	0	1	blaOXA-48;	0	-	-	-	Col156;IncL	2	-	-	-	PRJEB46636	ERS6682849	ERR6411717
CNR86J1	2015	screening	Rectal swab	Île-de-France (Seine-Saint-Denis 93)	Egypt	ST361	-	A	blaOXA-244	0	10	blaTEM-1B;blaCMY-42;dfrA1#;sul1;aadA1;sul2;aph(3'')-Ib;aph(6)-Id;tet(B)#;blaOXA-244;	4	S83L/D87N	S80I/E84G	-	IncQ1;IncI(Gamma);IncFIB(AP001918);IncFII(pRSB107);IncY	5	YRIN-E349K-I532L	G138D	-	PRJEB46636	ERS6682850	ERR6411718
CNR86J2	2015	screening	Rectal swab	Île-de-France (Val-de-Marne 94)	-	ST38	CC38	D	blaVIM-4	blaCTX-M-15; blaCTX-M-14	19	rmtB;blaCTX-M-14;sul2;aph(6)-Id;aph(3'')-Ib#;sul1;mph(A);aac(3)-IIa#;tet(D);catB3*;blaOXA-1;blaCTX-M-15;blaTEM-1B;catA1*;blaVIM-4*;aac(6')-Ib-cr#;tet(A);dfrA1;aadA1;	5	S83L/D87N	S57T/S80I	S458A	pKPC-CAV1321;IncFII(pRSB107);IncI(Gamma);IncFII(Yp);IncY;IncFII(29);IncFIB(AP001918)	7	-	ST38-like	-	PRJEB46636	ERS6682851	ERR6411719
CNR87A3	2015	clinical	Urine	Hauts-de-France (Nord 59)	-	ST127	-	B2	blaOXA-48	0	1	blaOXA-48;	0	-	-	-	-	0	-	-	-	PRJEB46636	ERS6682852	ERR6411720
CNR87B5bis	2015	unknown	Unknown	Île-de-France (Seine-et-Marne 77)	-	ST12	-	B2	blaNDM-1	blaCTX-M-15	12	sul1;dfrA1;tet(A);blaCTX-M-15;aph(3'')-Ib#;aph(6)-Id;blaNDM-1;qnrB1;blaTEM-1B;aac(6')-Ib-cr;blaOXA-1;catB3*;	0	-	-	-	IncFII(K);IncFIB(pQil);IncR	3	-	-	-	PRJEB46636	ERS6682853	ERR6411721
CNR87C9	2015	clinical	Urine	Île-de-France (Val d'Oise 95)	-	ST10	CC10	A	blaOXA-48	0	10	sul2;aph(3'')-Ib*;dfrA14;blaTEM-1C;aph(6)-Id*;blaOXA-48;tet(B);blaOXA-1;aadA1#;catA1#;	0	-	-	-	Col156;Col156;IncL;IncFII;IncB/O/K/Z;Col(KPHS6);Col(MP18);Col(BS512);IncFII(pCoo);Col156	10	-	-	-	PRJEB46636	ERS6682854	ERR6411722
CNR87G3	2015	screening	Rectal swab	Île-de-France (Val-de-Marne 94)	Algeria	ST3630	-	A	blaOXA-48	0	1	blaOXA-48;	0	-	-	-	Col(pHAD28);Col440I;IncL	3	-	-	-	PRJEB46636	ERS6682855	ERR6411723
CNR87I6	2015	screening	Rectal swab	Hauts-de-France (Nord 59)	-	ST88	CC23	C	blaOXA-48	0	6	aadA1#;blaOXA-1;blaOXA-48;catA1#;sul1;tet(B);	4	S83L/D87N	S80I	S458A	Col440II;IncFIC(FII);IncFIB(AP001918);IncL;Col(pHAD28);Col(pHAD28);Col440II	4	-	-	pseudogene	PRJEB46636	ERS6682856	ERR6411724
CNR87I7	2015	screening	Rectal swab	Centre-Val de Loire (Eure-et-Loir 28)	Morocco	ST38	CC38	D	blaOXA-48	0	12	dfrA17;mph(A);sul1;aadA5;aac(3)-IId#;sul2;aph(6)-Id;aph(3'')-Ib#;tet(D);blaTEM-1B;blaOXA-48;catA1#;	1	S83A	-	-	IncI2(Delta)	1	-	ST38-like	-	PRJEB46636	ERS6682857	ERR6411725
CNR87I8	2015	screening	Rectal swab	Provence-Alpes-Côte d'Azur (Vaucluse 84)	Morocco	ST88	CC23	C	blaOXA-48	0	6	aph(6)-Id;aph(3'')-Ib;blaTEM-1B;blaOXA-48;sul2;dfrA8;	0	-	-	-	Col440II;IncFIB(AP001918);IncM1;IncFII(pRSB107);Col(pHAD28)	4	-	-	-	PRJEB46636	ERS6682858	ERR6411727
CNR88A9	2015	screening	Rectal swab	Île-de-France (Val-de-Marne 94)	-	ST131	-	B2	blaOXA-48	0	11	aadA5;sul1;mph(A);dfrA17;tet(A);aph(6)-Id;aph(3'')-Ib;sul2;blaOXA-48;blaTEM-1B;aac(3)-IId#;	2	S83L	-	I529L	Col156;IncFII(29);IncFIB(AP001918);IncL	4	-	-	-	PRJEB46636	ERS6682859	ERR6411728
CNR88B2	2015	screening	Rectal swab	Île-de-France (Val-de-Marne 94)	-	ST38	CC38	D	blaOXA-48	blaCTX-M-14	9	blaCTX-M-14;mph(A);dfrA12;aadA2;sul1;sul2;aph(6)-Id;aph(3'')-Ib*;blaOXA-48;	1	S83L	-	-	-	0	-	ST38-like	-	PRJEB46636	ERS6682860	ERR6411729
CNR88B3	2015	screening	Rectal swab	Auvergne-Rhône-Alpes (Savoie 73)	Egypt	ST940	-	B1	blaOXA-181	blaCTX-M-15	15	aadA1*;blaCTX-M-15;blaTEM-190;dfrA1;aph(6)-Id;aph(3'')-Ib;sul2;sul2;aph(3'')-Ib;aph(6)-Id;blaOXA-181;qnrS1;catA1#;blaOXA-1;tet(B);	0	-	-	-	IncFIC(FII);ColKP3;Col(pHAD28);IncFIB(AP001918);IncX3;IncFIB(H89-PhagePlasmid);Col(pHAD28)	6	-	-	pseudogene	PRJEB46636	ERS6682861	ERR6411730
CNR88B7	2015	screening	Rectal swab	Corse (Haute Corse 2B)	-	ST10	CC10	A	blaNDM-5	blaCTX-M-27	9	aph(6)-Id;aph(3'')-Ib#;blaCTX-M-27;blaTEM-1B;blaNDM-5;catA2#;sul2;tet(A);dfrA14;	4	S83L/D87N	S80I	L416F	IncX3;IncFIB(AP001918);IncFII	3	YRIN-E349K-I532L	-	-	PRJEB46636	ERS6682862	ERR6411731
CNR88B8	2015	clinical	Blood culture	Corse (Haute Corse 2B)	-	ST10	CC10	A	blaNDM-5	blaCTX-M-27	9	aph(6)-Id;aph(3'')-Ib#;blaCTX-M-27;blaTEM-1B;blaNDM-5;catA2#;sul2;tet(A);dfrA14;	4	S83L/D87N	S80I	L416F	IncFIB(AP001918);IncX3;IncFII	3	YRIN-E349K-I532L	-	-	PRJEB46636	ERS6682863	ERR6411732
CNR88B9	2015	screening	Rectal swab	Provence-Alpes-Côte d'Azur (Var 83)	-	ST847	-	B1	blaOXA-48	0	4	blaTEM-1B;blaOXA-48;fosA7#;sul2;	0	-	-	-	IncX1;Col(pHAD28);Col156;IncFIB(AP001918);IncFII(29);IncI1-I(Alpha);IncB/O/K/Z;IncL;Col(pHAD28)	8	-	-	-	PRJEB46636	ERS6682864	ERR6411733
CNR88E1	2015	screening	Rectal swab	Provence-Alpes-Côte d'Azur (Bouches du Rhône 13)	Algeria	ST10	CC10	A	blaOXA-48	blaCTX-M-15	13	blaTEM-1B;aph(6)-Id;blaCTX-M-15;aph(3'')-Ib;sul2;qnrB1;dfrA14;tet(A);aac(3)-IIa#;blaOXA-48;aac(6')-Ib-cr;catB3*;blaOXA-1;	0	-	-	-	IncFIB(K);IncI1-I(Alpha);IncL;IncFII(K)	4	-	-	-	PRJEB46636	ERS6682865	ERR6411734
CNR88E7	2015	screening	Rectal swab	Bourgogne-Franche-Comté (Doubs 25)	-	ST1695	CC10	A	blaOXA-48	0	3	blaTEM-1D;blaOXA-48;tet(B);	0	-	-	-	IncL	1	-	-	-	PRJEB46636	ERS6682866	ERR6411735
CNR88F8	2015	screening	Rectal swab	Île-de-France (Val-de-Marne 94)	Algeria	ST1431	-	B1	blaOXA-48	0	1	blaOXA-48;	0	-	-	-	Col440I;IncI2;IncL;IncFII	4	-	-	-	PRJEB46636	ERS6682867	ERR6411736
CNR88G2	2015	unknown	Unknown	Île-de-France (Essonne 91)	-	ST88	CC23	C	blaOXA-48	0	9	ant(2'')-Ia;aadA1*;blaOXA-48;blaOXA-1;floR#;sul2;sul1;tet(B);dfrA36;	4	S83L/D87N	S80I	S458A	Col440II;IncFIC(FII);IncFIB(AP001918);IncL;Col(pHAD28);Col(pHAD28);Col440II	4	-	-	pseudogene	PRJEB46636	ERS6682868	ERR6411738
CNR88G5	2015	unknown	Unknown	Île-de-France (Paris 75)	-	ST38	CC38	D	blaOXA-48	0	7	aadA5;aac(3)-IId#;blaOXA-48;blaTEM-1B;mph(A);sul1;dfrA17;	1	S83A	-	-	IncI2(Delta);IncY;IncFIB(H89-PhagePlasmid)	3	-	ST38-like	-	PRJEB46636	ERS6682869	ERR6411739
CNR88G6	2015	screening	Rectal swab	Grand Est (Moselle 57)	-	ST38	CC38	D	blaOXA-48	blaCTX-M-24	8	blaOXA-48;blaCTX-M-24;mph(A);sul1;aadA5;dfrA17;aac(3)-IId#;blaTEM-1B;	1	S83L	-	-	-	0	-	ST38-like	-	PRJEB46636	ERS6682870	ERR6411740
CNR88H2	2015	screening	Rectal swab	Île-de-France (Hauts-de-Seine 92)	-	ST404	-	B2	blaNDM-1	0	1	blaNDM-1;	0	-	-	-	Col(MG828);Col(MP18);Col8282;Col156;IncFII(29);Col156;IncX4;IncFIB(AP001918);IncFII;IncX3;Col(MG828);Col156;Col156;Col(MG828)	13	-	-	-	PRJEB46636	ERS6682871	ERR6411741
CNR88H3	2015	screening	Rectal swab	Auvergne-Rhône-Alpes (Rhône 69)	-	ST744	CC10	A	blaOXA-48	blaCTX-M-55	14	blaCTX-M-55;mph(A);sul1;aadA5;dfrA17;tet(A)#;tet(B);sul2;aph(3'')-Ib;aph(6)-Id;aac(3)-IIa#;blaOXA-48;blaTEM-1B;aph(3')-Ia;	5	S83L/D87N	A56T/S80I	S458A	IncQ1;IncFIC(FII);IncFIB(AP001918);IncL	4	-	-	-	PRJEB46636	ERS6682872	ERR6411742
CNR88H9	2015	screening	Rectal swab	Île-de-France (Val-de-Marne 94)	Egypt	ST167	CC10	A	blaOXA-181	0	8	aph(6)-Id;aph(3'')-Ib;blaTEM-1B;blaOXA-181;qnrS1;sul2;tet(A);dfrA14;	0	-	-	-	Col(pHAD28);Col(pHAD28);IncFIB(AP001918);IncX3;IncFIB(K);ColKP3	6	-	-	-	PRJEB46636	ERS6682873	ERR6411743
CNR88I9	2015	clinical	Urine	Occitanie (Gard 30)	-	ST398	-	A	blaOXA-48	0	1	blaOXA-48;	0	-	-	-	IncFIB(AP001918);IncL;IncFIC(FII)	3	-	-	-	PRJEB46636	ERS6682874	ERR6411744
CNR88J8	2015	screening	Rectal swab	Île-de-France (Seine-et-Marne 77)	-	ST191	-	A	blaOXA-48	0	9	floR#;qnrS1;aph(3'')-Ib#;aph(6)-Id;sul2;blaTEM-1B;blaOXA-48;dfrA14;tet(A)*;	0	-	-	-	Col440II;Col440I;p0111;IncL	4	-	-	-	PRJEB46636	ERS6682875	ERR6411745
CNR89A4	2015	screening	Rectal swab	Île-de-France (Val-de-Marne 94)	-	ST10	CC10	A	blaOXA-48	0	7	aph(6)-Id;aph(3'')-Ib;blaTEM-1B;blaOXA-48;mph(A);sul2;tet(A);	1	S83L	-	-	IncFIB(AP001918);Col156;IncFIC(FII);IncX1;IncI2(Delta);IncL;Col(MG828);Col(MG828);Col156;Col(MG828);IncFII(pCoo)	11	-	-	-	PRJEB46636	ERS6682876	ERR6411746
CNR89C1	2015	clinical	Urine	Grand Est (Haut-Rhin 68)	-	ST10	CC10	A	blaOXA-48	0	1	blaOXA-48;	0	-	-	-	IncL	1	-	-	-	PRJEB46636	ERS6682877	ERR6411747
CNR89C4	2015	clinical	Urine	Île-de-France (Hauts-de-Seine 92)	-	ST131	-	B2	blaOXA-181	0	11	blaTEM-1B;qnrS1;blaOXA-181;aadA5;sul1;mph(A);dfrA17;aph(3'')-Ib;aph(6)-Id;tet(A);sul2;	1	-	-	I529L	Col156;ColKP3;IncFIB(AP001918);IncX3;IncFII(pSE11)	5	-	-	-	PRJEB46636	ERS6682878	ERR6411749
CNR89C5	2015	clinical	Urine	Provence-Alpes-Côte d'Azur (Bouches du Rhône 13)	-	ST1642	-	B1	blaOXA-48	0	6	aadA2;blaOXA-48;mph(A)#;sul1;tet(A);dfrA12;	0	-	-	-	IncFIB(AP001918);IncL;IncFII(pCoo)	3	-	-	-	PRJEB46636	ERS6682879	ERR6411750
CNR89C7	2015	clinical	Urine	Hauts-de-France (Somme 80)	-	ST38	CC38	D	blaOXA-48	0	12	dfrA17;mph(A);sul1;aadA5;sul2;aph(6)-Id;aph(3'')-Ib#;aac(3)-IId#;tet(D);blaTEM-1B;blaOXA-48;catA1#;	1	S83A	-	-	-	0	-	ST38-like	-	PRJEB46636	ERS6682880	ERR6411751
CNR89E3	2015	clinical	Urine	Île-de-France (Seine-Saint-Denis 93)	-	ST410	CC23	C	blaOXA-181	blaCTX-M-15	17	blaCMY-2;qnrS1;blaOXA-181;aadA5;dfrA17;sul1;blaTEM-1B;sul2;aph(3'')-Ib;aph(6)-Id;mph(A);aac(3)-IId#;blaCTX-M-15;tet(B);aac(6')-Ib-cr;catB3*;blaOXA-1;	4	S83L/D87N	S80I	S458A	Col(BS512);IncQ1;IncFII(pAMA1167-NDM-5);ColKP3;IncFIB(AP001918);IncX3;IncFIA	6	YRIN-E349K-I532L	R195L	-46 C>T (OmpR-F3)	PRJEB46636	ERS6682881	ERR6411752
CNR89E5	2015	screening	Rectal swab	Provence-Alpes-Côte d'Azur (Alpes maritimes 06)	-	ST38	CC38	D	blaNDM-1	blaCTX-M-15	13	blaCMY-6;blaNDM-1;sul1;aac(6')-Ib-cr#;aac(6')-Ib3;blaCTX-M-15;qnrS1;blaTEM-1B;tet(A);aph(6)-Id;aph(3'')-Ib;sul2;dfrA14;	0	-	-	-	Col(pHAD28);IncFIB(AP001918);IncFIB(K);IncC	4	-	ST38-like	-	PRJEB46636	ERS6682882	ERR6411753
CNR89E6	2015	clinical	Blood culture	Centre-Val de Loire (Indre-et-Loire 37)	-	ST648	-	F	blaOXA-48	blaCTX-M-15	7	aph(6)-Id#;aph(3'')-Ib#;aac(3)-IIa#;blaCTX-M-15;blaTEM-1B;blaOXA-48;tet(B);	4	S83L/D87N	S80I	S458A	Col(MG828);Col(MG828);Col(BS512);Col156;IncFIA;IncFIB(AP001918);IncFII(pRSB107);p0111	8	-	ST38-like	-	PRJEB46636	ERS6682883	ERR6411754
CNR89G4	2015	screening	Rectal swab	Auvergne-Rhône-Alpes (Rhône 69)	-	ST3268	CC38	D	blaOXA-48	blaCTX-M-15	10	qnrS1;dfrA14;aph(6)-Id;sul2;aph(3'')-Ib;tet(A);blaOXA-48;blaCTX-M-15;dfrA8;blaTEM-1B;	0	-	-	-	IncFIB(AP001918);IncL;IncFIB(K);IncFII(pCoo);IncFIB(H89-PhagePlasmid)	5	-	ST38-like	-	PRJEB46636	ERS6682884	ERR6411755
CNR89H10	2015	screening	Rectal swab	Hauts-de-France (Nord 59)	-	ST58	-	B1	blaOXA-48	0	8	aph(3')-Ib;dfrA14;blaTEM-1B;aph(6)-Id;aph(3'')-Ib#;sul2;blaOXA-48;tet(A)*;	0	-	-	-	IncFIA;IncFIB(AP001918);IncFIC(FII);IncL;IncP1;IncI1-I(Alpha)	6	-	-	-	PRJEB46636	ERS6682885	ERR6411756
CNR89H4	2015	screening	Rectal swab	Pays de la Loire (Sarthe 72)	Tunisia	ST1137	CC10	A	blaOXA-48	0	1	blaOXA-48;	0	-	-	-	IncL	1	-	-	-	PRJEB46636	ERS6682886	ERR6411757
CNR89H6	2015	screening	Rectal swab	Hauts-de-France (Nord 59)	Belgium	ST189	-	A	blaOXA-48	0	1	blaOXA-48;	0	-	-	-	IncL;IncY	2	-	-	-	PRJEB46636	ERS6682887	ERR6411758
CNR89H8	2015	screening	Rectal swab	Île-de-France (Val-de-Marne 94)	-	ST940	-	B1	blaOXA-181	0	13	aadA1*;dfrA1;catA1#;blaOXA-1;blaOXA-181;aph(3'')-Ib;aph(6)-Id#;sul2;mph(A);blaTEM-X*;tet(B);tet(A);qnrS1;	0	-	-	-	Col(pHAD28);Col440I;IncFII;IncX3;Col(pHAD28);ColKP3;IncI1-I(Alpha)	7	-	-	-	PRJEB46636	ERS6682888	ERR6411761
CNR89I10	2015	screening	Rectal swab	Île-de-France (Hauts-de-Seine 92)	Senegal	ST10	CC10	A	blaOXA-48	0	5	blaOXA-129;blaOXA-48;catA1*;sul1;dfrA21;	0	-	-	-	IncFIB(AP001918);IncFII(pCoo);Col156;IncL;IncX1;ColpVC;Col(MG828);Col(BS512)	8	-	-	-	PRJEB46636	ERS6682889	ERR6411762
CNR89I3	2015	clinical	Urine	Auvergne-Rhône-Alpes (Puy-de-Dôme 63)	-	ST648	-	F	blaOXA-48	blaCTX-M-15	7	aph(6)-Id#;aph(3'')-Ib#;aac(3)-IIa#;blaCTX-M-15;blaTEM-1B;blaOXA-48;tet(B);	4	S83L/D87N	S80I	S458A	Col(MG828);Col(MG828);Col(BS512);Col156;IncFIA;IncFIB(AP001918);IncFII(pRSB107);p0111	8	-	ST38-like	-	PRJEB46636	ERS6682890	ERR6411763
CNR89J10	2015	screening	Rectal swab	Île-de-France (Val-de-Marne 94)	Morocco	ST540	-	A	blaOXA-48	0	1	blaOXA-48;	0	-	-	-	Col156;IncL;IncFIB(AP001918);IncY;IncFIC(FII)	4	-	-	-	PRJEB46636	ERS6682891	ERR6411764
CNR8H10	2012	screening	Rectal swab	Île-de-France (Essonne 91)	-	ST5126	-	B1	blaOXA-48	0	1	blaOXA-48;	0	-	-	-	IncI(Gamma);IncFIB(AP001918);IncL	3	-	-	-	PRJEB46636	ERS6682892	ERR6411765
CNR8H8	2012	screening	Rectal swab	Île-de-France (Val-de-Marne 94)	-	ST101	-	B1	blaOXA-48	0	9	tet(A);lnu(G);aadA24#;sul2;aph(3'')-Ib;aph(6)-Id;blaOXA-48;blaTEM-1B;dfrA5;	0	-	-	-	Col(MG828);IncX4;IncQ1;IncFIB(AP001918);IncI2;IncFII;IncL	7	-	-	-	PRJEB46636	ERS6682893	ERR6411766
CNR90A10	2015	screening	Rectal swab	Île-de-France (Seine-Saint-Denis 93)	India	ST167	CC10	A	blaNDM-5	0	12	tet(A);sul1;blaNDM-5;aadA2;dfrA12;rmtB;blaTEM-1B;aph(3'')-Ib;aph(6)-Id;sul2;mph(A);aac(3)-IIa#;	4	S83L/D87N	S80I	S458A	Col440I;Col(pHAD28);IncFII;IncFIB(AP001918);IncFIA	5	YRIN-E349K-I532L	ST38-like	-75 insT (OmpR-F2)	PRJEB46636	ERS6682894	ERR6411767
CNR90B2	2015	screening	Rectal swab	Provence-Alpes-Côte d'Azur (Alpes maritimes 06)	-	ST38	CC38	D	blaNDM-1	blaCTX-M-15	13	sul1;aac(6')-Ib3;aac(6')-Ib-cr#;blaNDM-1;blaCMY-6;blaCTX-M-15;qnrS1;blaTEM-1B;tet(A);aph(6)-Id;aph(3'')-Ib;sul2;dfrA14;	0	-	-	-	Col(pHAD28);IncFIB(AP001918);IncFIB(K);IncC	4	-	ST38-like	-	PRJEB46636	ERS6682895	ERR6411768
CNR90C10	2015	screening	Rectal swab	Île-de-France (Val-de-Marne 94)	-	ST10	CC10	A	blaOXA-48	0	1	blaOXA-48;	0	-	-	-	Col156;Col156;IncFII;IncL	4	-	-	-	PRJEB46636	ERS6682896	ERR6411769
CNR90D9	2015	screening	Rectal swab	Île-de-France (Val-de-Marne 94)	-	ST2952	-	B1	blaOXA-48	0	6	blaTEM-X*;aadA2b#;mph(B);sul1;tet(B);blaOXA-48;	0	-	-	-	IncFIB(K);IncFIA(HI1);IncFIB(AP001918);IncI1-I(Alpha);IncL;IncFII(pRSB107)	6	-	-	-	PRJEB46636	ERS6682897	ERR6411770
CNR90E1	2015	screening	Rectal swab	Île-de-France (Val-de-Marne 94)	-	ST154	-	B1	blaNDM-1	0	8	aph(3')-VI;rmtC;aph(3')-Ia;blaNDM-1;blaCMY-6;cmlA1#;ARR-2;sul1;	0	-	-	-	Col156;IncX1;IncC	3	-	-	-	PRJEB46636	ERS6682898	ERR6411772
CNR90E5	2015	screening	Rectal swab	La Réunion (974)	-	ST10	CC10	A	blaNDM-5	blaCTX-M-27	9	aph(6)-Id;aph(3'')-Ib#;blaNDM-5;blaTEM-1B;blaCTX-M-27;catA2#;sul2;tet(A);dfrA14;	4	S83L/D87N	S80I	L416F	IncFIB(AP001918);IncX3;IncFII	3	YRIN-E349K-I532L	-	-	PRJEB46636	ERS6682899	ERR6411773
CNR90E8	2015	clinical	Deep site	Auvergne-Rhône-Alpes (Isère 38)	Morocco	ST34	CC10	A	blaOXA-48	0	6	aadA1;blaTEM-1B;blaOXA-48;qnrB19;tet(A);dfrA1#;	0	-	-	-	Col(pHAD28);IncFIC(FII);IncFII(pCoo);IncFIB(AP001918);IncL	5	-	-	-	PRJEB46636	ERS6682900	ERR6411774
CNR90F3	2015	screening	Rectal swab	Hauts-de-France (Nord 59)	-	ST10	CC10	A	blaOXA-48	0	1	blaOXA-48;	0	-	-	-	Col(MG828);Col156;Col156;Col156;IncR;IncL;IncFII(pRSB107)	7	-	-	-	PRJEB46636	ERS6682901	ERR6411775
CNR90F8	2015	clinical	Urine	Hauts-de-France (Somme 80)	North Africa	ST131	-	B2	blaOXA-48	0	2	blaTEM-1B;blaOXA-48;	2	S83L	-	I529L	Col156;IncFII(29);IncFIB(AP001918);IncL	4	-	-	-	PRJEB46636	ERS6682902	ERR6411776
CNR90G9	2015	clinical	Urine	Île-de-France (Seine-Saint-Denis 93)	-	ST354	-	F	blaOXA-48	0	13	blaOXA-48;mph(A);qnrB4;blaDHA-1;sul1;tet(A)#;aac(3)-IId#;aph(6)-Id;sul2;aph(3'')-Ib#;tet(B);blaTEM-X*;dfrA17;	5	S83L/D87N	S80I/E84G	I355T	IncFII(pHN7A8);IncQ1;IncFIB(pB171);Col156;IncFIA	4	-	ST38-like	-	PRJEB46636	ERS6682903	ERR6411777
CNR90I9	2015	screening	Rectal swab	Île-de-France (Val-de-Marne 94)	-	ST10	CC10	A	blaOXA-48	0	2	aph(3')-Ia;blaOXA-48;	3	S83L/D87N	S80I	-	IncFIB(AP001918);IncL;IncFIC(FII)	3	-	-	-	PRJEB46636	ERS6682904	ERR6411778
CNR90J2	2015	screening	Rectal swab	Grand Est (Moselle 57)	-	ST1844	-	B1	blaOXA-48	0	3	blaOXA-48;tet(B);	0	-	-	-	IncL	1	-	-	-	PRJEB46636	ERS6682905	ERR6411779
CNR90J4	2015	screening	Rectal swab	Île-de-France (Val-de-Marne 94)	-	ST38	CC38	D	blaOXA-48	blaCTX-M-9	9	aac(6')-Ib-Hangzhou#;aadA8b;blaCTX-M-9;blaOXA-48;mph(A);catB8;aac(6')-Ib-cr#;sul1;dfrA12;	3	S83L/D87Y	S80I	-	IncFIB(AP001918);IncFIC(FII);IncL	3	-	ST38-like	-75 insT (OmpR-F2)	PRJEB46636	ERS6682906	ERR6411780
CNR90J5	2015	screening	Rectal swab	Île-de-France (Val-de-Marne 94)	-	ST761	CC10	A	blaOXA-48	0	1	blaOXA-48;	0	-	-	-	Col440I;IncY;IncL;IncN;IncM1	5	-	-	-	PRJEB46636	ERS6682907	ERR6411781
CNR90J9	2015	clinical	Urine	Grand Est (Bas-Rhin 67)	-	ST8828	-	D	blaOXA-48	0	1	blaOXA-48;	0	-	-	-	IncL;IncFIB(AP001918);IncI1-I(Alpha);IncFIA	3	-	ST38-like	-	PRJEB46636	ERS6682908	ERR6411783
CNR91A3	2015	unknown	Unknown	Grand Est (Marne 51)	-	ST38	CC38	D	blaOXA-48	0	9	aph(6)-Id;aph(3'')-Ib#;mph(A);sul2;dfrA17;aadA5;sul1;blaOXA-48;blaTEM-1B;	1	S83A	-	-	IncY	1	-	ST38-like	-	PRJEB46636	ERS6682909	ERR6411784
CNR91C5	2015	screening	Rectal swab	Île-de-France (Val d'Oise 95)	-	ST44	CC10	A	blaOXA-181;blaNDM-1	blaCTX-M-15	19	aac(3)-IIa#;catB3*;blaOXA-1;blaCTX-M-15;aac(6')-Ib;aac(6')-Ib-cr#;aadA1;blaOXA-9;blaOXA-181;qnrS1;blaNDM-1;aph(3')-VI;aph(6)-Id;aph(3'')-Ib;sul2;tet(B);mph(A);dfrA17;aadA5;	4	S83L/D87N	S80I	S458T	Col(pHAD28);IncFIB(AP001918);Col(pHAD28);Col440I;Col(pHAD28);IncI(Gamma);IncFII;IncFII;IncFIA;IncFIB(pQil);IncFII(K);Col(MG828);Col(BS512);Col(pHAD28)	13	-	-	-	PRJEB46636	ERS6682910	ERR6411785
CNR91F1	2015	screening	Rectal swab	Provence-Alpes-Côte d'Azur (Vaucluse 84)	Algeria	ST1431	-	B1	blaOXA-48	0	6	aph(6)-Id;aph(3'')-Ib;blaOXA-48;blaTEM-1B;sul2;dfrA5;	4	S83L/D87N	S80I	S458A	IncQ1;Col(pHAD28);IncL;IncFIB(AP001918);IncFII	5	-	-	-	PRJEB46636	ERS6682911	ERR6411786
CNR91G10	2015	screening	Rectal swab	Hauts-de-France (Nord 59)	-	ST162	-	B1	blaOXA-48	blaCTX-M-1	11	blaTEM-1B#;dfrA17;aadA5;catA1#;tet(B);sul2;aph(3'')-Ib;aph(6)-Id;blaOXA-48;blaCTX-M-1;aph(3')-Ia;	3	S83L/D87N	S80I	-	IncQ1;IncFIB(AP001918);IncL;IncFIC(FII);IncB/O/K/Z	5	-	-	-	PRJEB46636	ERS6682912	ERR6411787
CNR91G5	2015	screening	Rectal swab	Île-de-France (Val-de-Marne 94)	-	ST541	-	A	blaOXA-48	0	1	blaOXA-48;	0	-	-	-	IncL	1	-	-	-	PRJEB46636	ERS6682913	ERR6411788
CNR91H10	2015	screening	Rectal swab	Île-de-France (Paris 75)	-	ST410	CC23	C	blaOXA-181	blaCTX-M-15	17	blaCMY-2;blaTEM-1B;qnrS1;blaOXA-181;dfrA17;aadA5;sul1;aac(3)-IId#;sul2;aph(3'')-Ib;aph(6)-Id;mph(A);blaCTX-M-15;tet(B);aac(6')-Ib-cr;catB3*;blaOXA-1;	4	S83L/D87N	S80I	S458A	Col(BS512);IncQ1;IncFIB(AP001918);IncFII(pAMA1167-NDM-5);ColKP3;IncFIA;IncX3	7	YRIN-E349K-I532L	R195L	-46 C>T (OmpR-F3)	PRJEB46636	ERS6682914	ERR6411789
CNR91I3	2015	screening	Rectal swab	Polynésie (987)	-	ST744	CC10	A	blaOXA-48;blaNDM-1	blaCTX-M-3	21	mcr-9;dfrA17;aadA5;blaCTX-M-3;aac(3)-IId#;aph(3')-Ia#;blaOXA-48;aph(6)-Id;aph(3'')-Ib;#;qnrS1;blaNDM-1;aph(3')-VI;dfrA27;aac(6')-Ib-cr;aadA16#;sul1;dfrA19;ARR-3;blaTEM-1B;tet(B);	4	S83L/D87N	A56T/S80I	-	Col156;IncQ1;IncL;IncHI2A;Col(MG828);IncHI2	5	-	-	-	PRJEB46636	ERS6682915	ERR6411790
CNR91I8	2015	screening	Rectal swab	Île-de-France (Paris 75)	-	STNew	-	A	blaOXA-48	0	12	mph(A);catA1#;dfrA17;aadA5;sul1;tet(B);sul2;aph(3'')-Ib;aph(6)-Id;blaOXA-48;blaTEM-1B;aph(3')-Ia;	4	S83L/D87N	A56T/S80I	-	Col(MG828);IncQ1;Col156;IncL	4	-	-	-	PRJEB46636	ERS6682916	ERR6411791
CNR91J3	2015	unknown	Unknown	Île-de-France (Essonne 91)	-	ST38	CC38	D	blaOXA-48	blaCTX-M-14	9	blaTEM-1B;blaCTX-M-14;mph(A);dfrA17;aadA5;sul1;aac(3)-IId#;blaOXA-48;blaCMY-2;	1	S83L	-	-	IncFII(pSE11)	1	-	ST38-like	-	PRJEB46636	ERS6682917	ERR6411792
CNR91J5	2015	unknown	Unknown	Île-de-France (Essonne 91)	-	ST131	-	B2	blaKPC-2	0	10	blaKPC-2;blaTEM-1B;aadA5;sul1;mph(A);dfrA17;tet(A);aph(6)-Id;aph(3'')-Ib;sul2;	2	S83L	-	I529L	Col156;IncFIB(AP001918);IncFII(29);IncN	4	-	-	-	PRJEB46636	ERS6682918	ERR6411794
CNR92A3	2015	clinical	Urine	Auvergne-Rhône-Alpes (Rhône 69)	-	ST394	-	D	blaOXA-48	0	5	aadA1;blaTEM-1B;blaOXA-48;tet(A);dfrA1#;	0	-	-	-	Col(MG828);Col8282;IncFIB(AP001918);IncI1-I(Alpha);IncX4;IncL;IncFII	7	-	-	-	PRJEB46636	ERS6682919	ERR6411795
CNR92A5	2015	unknown	Unknown	Île-de-France (Essonne 91)	-	ST10	CC10	A	blaOXA-48	0	7	aph(6)-Id;aph(3'')-Ib;blaTEM-1B;blaOXA-48;sul2;tet(A);dfrA14;	1	S83L	-	-	IncX3;pSL483;IncL	3	-	-	-	PRJEB46636	ERS6682920	ERR6411796
CNR92C2	2015	screening	Rectal swab	Auvergne-Rhône-Alpes (Isère 38)	-	ST58	-	B1	blaOXA-48	0	8	aph(3')-Ia;tet(A);dfrA5;sul2;aph(3'')-Ib;aph(6)-Id;blaOXA-48;blaTEM-1B;	0	-	-	-	IncQ1;IncFIB(AP001918);IncL;IncFII	4	-	-	-	PRJEB46636	ERS6682921	ERR6411797
CNR92E3	2015	screening	Rectal swab	Île-de-France (Hauts-de-Seine 92)	Gabon	ST6161	-	B1	blaOXA-48	0	9	qnrS1;blaLAP-2;blaTEM-1B;sul2;aph(3'')-Ib#;aph(6)-Id;blaOXA-48;dfrA14;catA2#;	0	-	-	-	IncFIB(AP001918);IncL;IncFII(pCoo)	3	-	-	-	PRJEB46636	ERS6682922	ERR6411798
CNR92F6	2015	clinical	Urine	Île-de-France (Seine-Saint-Denis 93)	-	ST410	CC23	C	blaOXA-48	blaCTX-M-15	10	tet(A);mph(A);sul1;aadA5;dfrA17;blaOXA-48;blaCTX-M-15;aac(6')-Ib-cr;blaOXA-1;catB3*;	4	S83L/D87N	S80I	S458A	Col156;IncFII;IncFIB(AP001918);IncFII;IncFIA	5	-	-	-	PRJEB46636	ERS6682923	ERR6411799
CNR92F9	2015	screening	Rectal swab	Île-de-France (Hauts-de-Seine 92)	-	ST940	-	B1	blaOXA-181	0	11	aadA1*;mph(A);blaTEM-190;qnrS1;blaOXA-181;blaOXA-1;catA1#;tet(B);floR#;erm(42)#;dfrA1;	1	S83A	-	-	ColRNAI;IncI1-I(Alpha);IncFIC(FII);ColKP3;IncFIB(AP001918);IncX4;IncX3	7	-	-	pseudogene	PRJEB46636	ERS6682924	ERR6411800
CNR92G7	2015	screening	Rectal swab	Auvergne-Rhône-Alpes (Rhône 69)	-	ST394	-	D	blaOXA-48	0	10	blaTEM-1B;aadA1;dfrA1#;tet(A);sul2;aph(3'')-Ib;aph(6)-Id;blaOXA-48;dfrA7;sul1*;	0	-	-	-	Col(MG828);Col8282;IncQ1;IncI1-I(Alpha);IncL;IncFIB(AP001918);IncX4;IncFII	8	-	-	-	PRJEB46636	ERS6682925	ERR6411801
CNR92H8	2015	clinical	Urine	Île-de-France (Yvelines 78)	-	ST410	CC23	C	blaOXA-181	blaCTX-M-15	11	tet(A);qnrS1;blaOXA-181;mph(A);sul1;aadA5;dfrA17;blaCTX-M-15;aac(6')-Ib-cr;blaOXA-1;catB3*;	4	S83L/D87N	S80I	S458A	Col(MG828);Col156;IncFIB(AP001918);IncFII;ColKP3;IncFII;IncFIA;IncX3;IncI1-I(Alpha);IncY	10	-	-	-	PRJEB46636	ERS6682926	ERR6411802
CNR92I4	2015	screening	Rectal swab	Occitanie (Vaucluse84)	Morocco	ST10	CC10	A	blaOXA-48	0	9	aph(6)-Id;aph(3'')-Ib*;aadA1#;blaOXA-1;blaOXA-48;catA1#;sul2;tet(B);dfrA14;	0	-	-	-	IncFIB(AP001918);IncFII(pCoo);IncFII;IncL;IncB/O/K/Z;Col156;Col(MG828);ColpVC;Col(BS512);Col(MP18);ColRNAI;Col156;ColRNAI	13	-	-	-	PRJEB46636	ERS6682927	ERR6411803
CNR92J2	2015	clinical	Urine	Île-de-France (Val d'Oise 95)	-	ST156	-	B1	blaOXA-48	0	4	blaTEM-1B;blaOXA-48;mph(A)#;tet(B)#;	0	-	-	-	ColRNAI;Col(pHAD28);IncL	3	-	-	-	PRJEB46636	ERS6682928	ERR6411805
CNR92J9	2015	screening	Rectal swab	Provence-Alpes-Côte d'Azur (Bouches du Rhône 13)	-	ST10	CC10	A	blaOXA-48	0	7	aph(6)-Id;aph(3'')-Ib;blaOXA-48;blaTEM-1B;sul2;tet(A);dfrA5;	0	-	-	-	IncQ1;Col156;IncL;IncX1	4	-	-	-	PRJEB46636	ERS6682929	ERR6411806
CNR93A10	2015	screening	Rectal swab	Hauts-de-France (Nord 59)	-	ST1049	-	B1	blaOXA-48	0	1	blaOXA-48;	0	-	-	-	IncX1;IncL	2	-	-	-	PRJEB46636	ERS6682930	ERR6411807
CNR93A5	2015	screening	Rectal swab	Île-de-France (Val-de-Marne 94)	Egypt	ST10	CC10	A	blaOXA-181	0	12	mph(A);catA1#;blaTEM-190;qnrS1;blaOXA-181;aph(6)-Id;sul2;aph(3'')-Ib;tet(A);erm(B)#;blaOXA-1;aadA1#;	0	-	-	-	Col(BS512);Col156;Col(pHAD28);IncFII;Col440I;IncFIB(K);ColKP3;IncX3;IncX4	9	-	-	-	PRJEB46636	ERS6682931	ERR6411808
CNR93B1	2015	screening	Rectal swab	Auvergne-Rhône-Alpes (Rhône 69)	-	ST4532	-	B1	blaOXA-48	0	1	blaOXA-48;	0	-	-	-	IncM1;IncFII	2	-	-	-	PRJEB46636	ERS6682932	ERR6411809
CNR93B4	2015	clinical	Urine	Provence-Alpes-Côte d'Azur (Bouches du Rhône 13)	-	ST354	-	F	blaOXA-48	blaCTX-M-24	8	aadA5;blaCTX-M-24;blaOXA-48;blaTEM-1B;mph(A);sul1;tet(B);dfrA17;	5	S83L/D87N	S80I/E84G	I355T	Col156;IncFIB(pB171);IncFIA	2	-	ST38-like	-	PRJEB46636	ERS6682933	ERR6411810
CNR93C10	2015	screening	Rectal swab	Île-de-France (Val-de-Marne 94)	Ivory Coast	ST940	-	B1	blaOXA-181	0	10	dfrA1;qnrS1;blaOXA-181;blaOXA-1;aadA1#;catA1#;aph(6)-Id;aph(3'')-Ib;sul2;tet(B);	0	-	-	-	Col440I;Col(pHAD28);ColKP3;IncX3	4	-	-	-	PRJEB46636	ERS6682934	ERR6411811
CNR93C8	2015	screening	Rectal swab	Île-de-France (Val-de-Marne 94)	Cambodia	ST648	-	F	blaOXA-48	blaCTX-M-15	7	blaOXA-48;blaCTX-M-15;erm(B)#;mph(A)#;catA1#;sul2;tet(B);	4	S83L/D87N	S80I	S458A	Col156;IncFII(pRSB107);IncFIB(AP001918);IncFIA;IncY;IncB/O/K/Z;Col(MG828);Col(BS512)	8	-	ST38-like	-	PRJEB46636	ERS6682935	ERR6411812
CNR93C9	2015	screening	Rectal swab	Île-de-France (Val-de-Marne 94)	Morocco	ST10	CC10	A	blaOXA-48	0	1	blaOXA-48;	0	-	-	-	IncL;IncFII;Col(MG828);Col156;Col156;Col156	6	-	-	-	PRJEB46636	ERS6682936	ERR6411813
CNR93D10	2015	screening	Rectal swab	Hauts-de-France (Nord 59)	-	ST746	-	A	blaOXA-48	0	2	blaTEM-35;blaOXA-48;	0	-	-	-	Col440I;IncL;p0111	3	-	-	-	PRJEB46636	ERS6682937	ERR6411814
CNR93E7	2015	unknown	Unknown	Hauts-de-France (Nord 59)	-	ST88	CC23	C	blaOXA-48	0	9	tet(A);sul1;mph(A);dfrA12;aadA2;sul3;dfrA1#;aadA1;blaOXA-48;	0	-	-	-	Col(MG828);Col(MG828);IncFII;IncFIC(FII);IncL;IncY;IncFIB(AP001918)	7	-	-	-	PRJEB46636	ERS6682938	ERR6411816
CNR93F2	2015	screening	Rectal swab	Île-de-France (Val-de-Marne 94)	Egypt	ST940	-	B1	blaOXA-181	blaCTX-M-15	9	aadA1*;blaCTX-M-15;blaTEM-190;dfrA1;qnrS1;blaOXA-181;blaOXA-1;catA1#;tet(B);	0	-	-	-	IncX3;IncFIC(FII);ColKP3;IncFIB(AP001918);IncFIB(H89-PhagePlasmid)	5	-	-	-	PRJEB46636	ERS6682939	ERR6411817
CNR93F5	2015	clinical	Urine	Nouvelle-Aquitaine (La Creuse23)	-	ST88	CC23	C	blaOXA-48	0	3	blaTEM-1C;blaOXA-48;tet(A)#;	0	-	-	-	ColRNAI;IncFII;IncL;IncFIB(AP001918)	4	-	-	-	PRJEB46636	ERS6682940	ERR6411818
CNR93G2	2015	screening	Rectal swab	Île-de-France (Hauts-de-Seine 92)	-	ST2178	-	B1	blaOXA-181	0	2	blaOXA-181;qnrS1;	0	-	-	-	IncX3;ColKP3	1	-	-	-	PRJEB46636	ERS6682941	ERR6411819
CNR93H10	2015	unknown	Unknown	Île-de-France (Essonne 91)	-	ST38	CC38	D	blaOXA-48	blaCTX-M-24	8	mph(A);dfrA17;aadA5;sul1;aac(3)-IId#;blaOXA-48;blaTEM-1B;blaCTX-M-24;	1	S83L	-	-	-	0	-	ST38-like	-	PRJEB46636	ERS6682942	ERR6411820
CNR93H4	2015	screening	Rectal swab	Île-de-France (Val d'Oise 95)	-	ST224	-	B1	blaOXA-48	0	14	blaCMY-16 S171A;sul2;aph(3'')-Ib;aph(6)-Id;blaOXA-48;blaTEM-1B;dfrA12;aadA2;qepA4;blaDHA-1;catA1#;mph(A)#;tet(B);sul1;	4	S83L/D87N	S80I	S458A	Col156;IncFII;IncFIA;IncFIB(AP001918);IncX1;IncB/O/K/Z	6	-	-	-	PRJEB46636	ERS6682943	ERR6411821
CNR93I1	2015	unknown	Unknown	Île-de-France (Essonne 91)	-	ST38	CC38	D	blaOXA-48	blaCTX-M-24	8	blaCTX-M-24;mph(A);aac(3)-IId#;aadA5;dfrA17;sul1;blaOXA-48;blaTEM-1B;	1	S83L	-	-	-	0	-	ST38-like	-	PRJEB46636	ERS6682944	ERR6411822
CNR93I2	2015	unknown	Unknown	Île-de-France (Essonne 91)	-	ST906	-	B1	blaOXA-48	0	1	blaOXA-48;	0	-	-	-	IncFII(pHN7A8);IncFII(pCoo);IncM1	3	-	-	-	PRJEB46636	ERS6682945	ERR6411823
CNR93I4	2015	screening	Rectal swab	Île-de-France (Val-de-Marne 94)	-	ST167	CC10	A	blaNDM-5	blaCTX-M-15	12	tet(A);sul1;blaNDM-5;aadA2;dfrA12;rmtB;blaTEM-1B;mph(A)#;blaCTX-M-15;aac(6')-Ib-cr;blaOXA-1;catB3*;	4	S83L/D87N	S80I	S458A	Col(BS512);Col440I;IncX4;IncFII;IncFIA;IncFII	6	YRIN-E349K-I532L	ST38-like	-75 insT (OmpR-F2)	PRJEB46636	ERS6682946	ERR6411824
CNR93I8	2015	clinical	Urine	Corse (Corse du Sud 2A)	-	ST10	CC10	A	blaOXA-48	blaCTX-M-15	9	tet(A);blaTEM-X*;mph(A);dfrA14;blaCTX-M-15;aac(6')-Ib-cr;catB3*;blaOXA-1;blaOXA-48;	4	S83L/D87N	S80I	S458A	Col(BS512);IncFIA;IncFIB(AP001918);IncFII(pRSB107);IncL	5	-	-	-	PRJEB46636	ERS6682947	ERR6411825
CNR94B4	2015	screening	Rectal swab	Île-de-France (Hauts-de-Seine 92)	Senegal	ST410	CC23	C	blaNDM-5	blaCTX-M-15	13	blaNDM-5;rmtB;blaTEM-1B;tet(A);blaCTX-M-15;aac(6')-Ib-cr;catB3*;blaOXA-1;dfrA12;aadA2;dfrA17;aadA5;sul1;	4	S83L/D87N	S80I	S458A	IncFII;IncFII;IncFIB(AP001918);IncI1-I(Alpha);IncFIA;IncFII	6	YRIN-E349K-I532L	-	-	PRJEB46636	ERS6682948	ERR6411827
CNR94B8	2015	screening	Rectal swab	Île-de-France (Seine-Saint-Denis 93)	Algeria	ST10	CC10	A	blaOXA-48	0	4	blaTEM-1B;blaOXA-48;mph(A);dfrA14;	0	-	-	-	Col(BS512);Col156;Col156;Col156;IncL;IncFII;Col(KPHS6);ColpVC;Col(MG828)	9	-	-	-	PRJEB46636	ERS6682949	ERR6411828
CNR94B9	2015	screening	Rectal swab	Île-de-France (Val-de-Marne 94)	-	ST10	CC10	A	blaOXA-48	0	6	aph(6)-Id;aph(3'')-Ib;blaTEM-1B;blaOXA-48;sul2;dfrA8#;	0	-	-	-	IncFII(pCoo);IncL;Col(MG828);Col156;Col156;Col156;IncFII	7	-	-	-	PRJEB46636	ERS6682950	ERR6411829
CNR94C2	2015	clinical	Urine	Auvergne-Rhône-Alpes (Loire 42)	-	ST10	CC10	A	blaOXA-48	0	1	blaOXA-48;	0	-	-	-	Col156;IncFII(pRSB107);IncFIB(AP001918);IncL;IncFII(pCoo);IncFII	5	-	-	-	PRJEB46636	ERS6682951	ERR6411830
CNR94C4	2015	screening	Rectal swab	Polynésie (987)	-	ST5204	-	A	blaNDM-1	0	13	aph(3'')-Ib;aph(6)-Id;tet(A);aac(3)-IId#;dfrA14;aph(3')-VI;blaNDM-1;blaTEM-1B;qnrS1;aac(6')-Ib-cr;ARR-3;dfrA27;aadA16#;	0	-	-	-	IncFIB(AP001918);IncQ1;IncHI1A;IncR;IncFIB(K);IncHI1B(R27)	6	-	-	-	PRJEB46636	ERS6682952	ERR6411831
CNR94C6	2015	clinical	Blood culture	Bretagne (Morbihan 56)	-	ST62	-	F	blaOXA-48	0	5	aph(6)-Id;aph(3'')-Ib;blaTEM-1B;blaOXA-48;sul2;	0	-	-	-	Col156;IncFIB(AP001918);IncFII(29);IncX4;Col(MG828);ColpVC	6	-	ST38-like	-	PRJEB46636	ERS6682953	ERR6411832
CNR94E1	2015	clinical	Deep site	Auvergne-Rhône-Alpes (Rhône 69)	-	ST3478	CC10	A	blaOXA-48	0	1	blaOXA-48;	1	-	-	I355T	IncFII;IncL;Col156;Col156;ColpVC;Col(BS512);IncFII;ColRNAI	8	-	-	-	PRJEB46636	ERS6682954	ERR6411833
CNR94F5	2015	screening	Rectal swab	Grand Est (Bas-Rhin 67)	Turkey	ST1433	-	A	blaOXA-48	0	8	aadA1;aph(6)-Id;aph(3')-Ia#;aph(3'')-Ib;blaOXA-48;sul2#;tet(B);dfrA1;	1	D87G	-	-	IncL	1	-	-	-	PRJEB46636	ERS6682955	ERR6411834
CNR94F7	2015	screening	Rectal swab	Île-de-France (Hauts-de-Seine 92)	-	ST38	CC38	D	blaOXA-48	0	12	aadA5;aph(6)-Id;aph(3'')-Ib#;aac(3)-IId*;blaOXA-48;blaTEM-1B;mph(A);catA1#;sul1;sul2;tet(D);dfrA17;	1	S83A	-	-	IncY	1	-	ST38-like	-	PRJEB46636	ERS6682956	ERR6411835
CNR94G1	2015	screening	Rectal swab	Provence-Alpes-Côte d'Azur (Bouches du Rhône 13)	-	ST2076	-	D	blaOXA-48	0	6	aadA1;blaTEM-1B;blaOXA-48;sul1;tet(B);dfrA1#;	0	-	-	-	ColpVC;Col(pHAD28);Col156;ColRNAI;IncFII(pSE11);IncFII(29);IncFIB(AP001918);IncL	8	-	-	-	PRJEB46636	ERS6682957	ERR6411836
CNR94G7	2015	clinical	Deep site	Île-de-France (Hauts-de-Seine 92)	-	ST12	-	B2	blaOXA-48	0	5	aph(6)-Id;aph(3'')-Ib;blaOXA-48;blaTEM-1B;sul2;	0	-	-	-	IncQ1;IncL;IncFII(pCoo)	3	-	-	-	PRJEB46636	ERS6682958	ERR6411838
CNR94I8	2015	screening	Rectal swab	Île-de-France (Val-de-Marne 94)	-	ST354	-	F	blaOXA-48	blaCTX-M-24	8	aadA5;blaCTX-M-24;blaOXA-48;blaTEM-1B;mph(A);sul1;tet(B);dfrA17;	5	S83L/D87N	S80I/E84G	I355T	Col440I;ColRNAI;Col156;IncFIB(pB171);IncFIA	4	-	ST38-like	-	PRJEB46636	ERS6682959	ERR6411839
CNR94J2	2015	screening	Rectal swab	Île-de-France (Val-de-Marne 94)	-	ST13	-	B1	blaOXA-48	0	7	aph(6)-Id;aph(3'')-Ib#;blaTEM-1B;blaOXA-48;sul2;tet(B);dfrA8;	0	-	-	-	IncL;IncFII(29)	2	-	-	-	PRJEB46636	ERS6682960	ERR6411840
CNR94J3	2015	screening	Rectal swab	Île-de-France (Val-de-Marne 94)	-	ST940	-	B1	blaOXA-181	0	6	aadA1*;blaTEM-190;blaOXA-181;qnrS1;tet(B);dfrA1;	1	S83A	-	-	Col(pHAD28);ColRNAI;IncX3;IncFIC(FII);ColKP3;IncFIB(AP001918)	6	-	-	-	PRJEB46636	ERS6682961	ERR6411841
CNR95A1	2015	screening	Rectal swab	Île-de-France (Val-de-Marne 94)	Egypt	ST38	CC38	D	blaOXA-48	blaCTX-M-24	8	aadA5;aac(3)-IId#;blaCTX-M-24;blaOXA-48;blaTEM-1B;mph(A);sul1;dfrA17;	1	S83L	-	-	IncFII(pCoo)	1	-	ST38-like	-	PRJEB46636	ERS6682962	ERR6411842
CNR95A5	2015	clinical	Urine	Corse (Haute Corse 2B)	-	ST38	CC38	D	blaOXA-48	0	12	aph(6)-Id;aph(3'')-Ib#;dfrA17;mph(A);sul1;aadA5;sul2;blaTEM-1B;tet(D);aac(3)-IId#;blaOXA-48;catA1*;	1	S83A	-	-	-	0	-	ST38-like	-	PRJEB46636	ERS6682963	ERR6411843
CNR95B4	2015	screening	Rectal swab	Île-de-France (Val d'Oise 95)	-	ST12	-	B2	blaNDM-1	0	1	blaNDM-1;	0	-	-	-	IncX3	1	-	-	-	PRJEB46636	ERS6682964	ERR6411844
CNR95B6	2015	screening	Rectal swab	Île-de-France (Val-de-Marne 94)	-	ST3541	-	A	blaOXA-244	blaCTX-M-14b	9	aph(6)-Id;aph(3'')-Ib#;blaTEM-1B;blaCTX-M-27;blaOXA-244;mph(A);sul2;tet(B);dfrA14;	0	-	-	-	IncQ1;Col8282;IncX4;IncFIB(AP001918);IncFIA;IncFII(pRSB107)	6	-	-	-	PRJEB46636	ERS6682965	ERR6411845
CNR95B7	2015	screening	Rectal swab	Centre-Val de Loire (Eure-et-Loir 28)	-	ST452	-	B2	blaOXA-48	0	1	blaOXA-48;	0	-	-	-	Col(MP18);Col156;IncB/O/K/Z;Col156;IncL;IncI2(Delta);Col(BS512);ColRNAI	8	-	-	pseudogene	PRJEB46636	ERS6682966	ERR6411846
CNR95C3	2015	screening	Rectal swab	Île-de-France (Val-de-Marne 94)	Algeria	ST10	CC10	A	blaOXA-48	0	7	aph(6)-Id;aph(3'')-Ib;blaTEM-1B;blaOXA-48;mph(A);sul2;tet(A);	1	S83L	-	-	IncFIC(FII);Col156;IncFIB(AP001918);IncL;Col(MG828);Col(BS512);Col156;IncFII(pCoo)	8	-	-	-	PRJEB46636	ERS6682967	ERR6411847
CNR95C4	2015	screening	Rectal swab	Île-de-France (Essonne 91)	-	ST155	-	B1	blaOXA-48	0	6	aph(3')-Ia;blaOXA-48;blaTEM-1B;qnrB19;tet(A);dfrA5;	0	-	-	-	Col(MG828);Col(pHAD28);Col156;ColRNAI;IncL;IncFIB(AP001918);IncFII	7	-	-	-	PRJEB46636	ERS6682968	ERR6411849
CNR95D9	2015	screening	Rectal swab	Île-de-France (Val-de-Marne 94)	-	ST38	CC38	D	blaVIM-4	blaCTX-M-15;blaCTX-M-14	19	mph(A);tet(A);aac(3)-IIa#;tet(D);blaOXA-1;catB3*;blaCTX-M-15;blaTEM-1B;catA1*;sul1*;blaVIM-4;aac(6')-Ib3;aadA1;dfrA1;rmtB;blaCTX-M-14;sul2;aph(6)-Id;aph(3'')-Ib#;	5	S83L/D87N	S57T/S80I	S458A	IncFIB(AP001918);IncFII(29);IncI(Gamma);IncFII(pRSB107);IncY;IncFII(Yp)	6	-	ST38-like	-	PRJEB46636	ERS6682969	ERR6411850
CNR95E2	2015	screening	Rectal swab	Île-de-France (Val-de-Marne 94)	-	ST38	CC38	D	blaOXA-48	0	9	aadA5;aac(3)-IId#;blaTEM-1B;blaOXA-48;mph(A);catA1#;sul1;tet(D);dfrA17;	1	S83A	-	-	IncI2(Delta);IncY	2	-	ST38-like	-	PRJEB46636	ERS6682970	ERR6411851
CNR95E8	2015	clinical	Urine	Hauts-de-France (Somme 80)	-	ST38	CC38	D	blaOXA-48	0	13	dfrA17;aadA5;sul1;mph(A);aac(3)-IId#;sul2;aph(6)-Id;aph(3'')-Ib#;blaTEM-1B;tet(D);blaOXA-48;blaCMY-2;catA1#;	1	S83A	-	-	-	0	-	ST38-like	-	PRJEB46636	ERS6682971	ERR6411852
CNR95F3	2015	clinical	Blood culture	Hauts-de-France (Nord 59)	-	ST127	-	B2	blaOXA-48	0	1	blaOXA-48;	0	-	-	-	-	0	-	-	-	PRJEB46636	ERS6682972	ERR6411853
CNR95G8	2015	screening	Rectal swab	Auvergne-Rhône-Alpes (Loire 42)	-	ST131	-	B2	blaOXA-48	0	8	aac(3)-IId#;aadA2;blaTEM-1B;blaOXA-48;mph(A);sul1;tet(A);dfrA12;	1	-	-	I529L	Col156;IncFIB(AP001918);IncFII(29);IncI1-I(Alpha);IncL;IncFIB(H89-PhagePlasmid);IncFII(pRSB107)	7	-	-	-	PRJEB46636	ERS6682973	ERR6411854
CNR95H1	2015	screening	Rectal swab	Hauts-de-France (Nord 59)	-	ST227	CC10	A	blaOXA-48	0	9	aph(6)-Id;aph(3'')-Ib;aadA1;blaTEM-1B;blaOXA-48;sul1;sul2;tet(B)#;dfrA1#;	0	-	-	-	IncQ1;IncL;IncFIA(HI1);IncHI1B(R27);IncHI1A	4	-	-	-	PRJEB46636	ERS6682974	ERR6411855
CNR95H10	2015	clinical	Urine	Nouvelle-Aquitaine (Gironde 33)	-	ST38	CC38	D	blaOXA-48	0	5	aadA1;aph(6)-Id;aph(3'')-Ib#;blaOXA-48;dfrA1;	1	S83L	-	-	IncFII(pRSB107);IncFIB(pB171);IncFII(pCoo)	3	-	ST38-like	-	PRJEB46636	ERS6682975	ERR6411856
CNR95J3	2015	clinical	Respiratory tract	Hauts-de-France (Pas-de-Calais 62)	-	ST410	CC23	C	blaOXA-181	blaCTX-M-15	18	blaTEM-1B;aadA24*;blaCMY-2;blaOXA-181;qnrS1;aac(3)-IId#;dfrA17;aadA5;sul1;sul2;aph(3'')-Ib;aph(6)-Id;mph(A);blaCTX-M-15;tet(B);aac(6')-Ib-cr;blaOXA-1;catB3*;	4	S83L/D87N	S80I	S458A	Col(MG828);Col(MP18);Col(BS512);IncFIB(AP001918);IncFII;IncQ1;Col(pHAD28);IncFII(pAMA1167-NDM-5);ColKP3;IncFIA;IncX3;IncY	12	YRIN-E349K-I532L	R195L	-46 C>T (OmpR-F3)	PRJEB46636	ERS6682976	ERR6411857
CNR95J4bis	2015	screening	Rectal swab	Île-de-France (Val d'Oise 95)	Pakistan	ST410	CC23	C	blaOXA-181	blaCTX-M-15	17	aac(3)-IId;aadA5;aph(6)-Id;aph(3'')-Ib;aac(6')-Ib-cr#;catB3*;blaTEM-1B;blaCMY-2;blaOXA-181;qnrS1;sul1;dfrA17;sul2;mph(A);blaCTX-M-15;tet(B);blaOXA-1	4	S83L/D87N	S80I	S458A	Col(BS512);IncQ1_1;IncFII;ColKP3_1;IncFIA_1;IncX3_1;IncFII	6	YRIN-E349K-I532L	R195L	-46 C>T (OmpR-F3)	PRJEB46636	ERS6682977	ERR6411858
CNR96A8	2015	clinical	Urine	Île-de-France (Val-de-Marne 94)	-	ST38	CC38	D	blaVIM-4	blaCTX-M-15	16	sul2;aph(6)-Id;aph(3'')-Ib#;aac(3)-IIa#;tet(D);catB3*;blaOXA-1;blaTEM-1B;catA1*;tet(A);aadA1;dfrA1;blaCTX-M-15;sul1;blaVIM-4;aac(6')-Ib3;	5	S83L/D87N	S57T/S80I	S458A	IncFII(pRSB107);pKPC-CAV1321;IncY;IncI(Gamma);IncFII(29);IncFIB(AP001918)	6	-	ST38-like	-	PRJEB46636	ERS6682978	ERR6411860
CNR96B7	2015	screening	Rectal swab	Auvergne-Rhône-Alpes (Isère 38)	-	ST1434	-	A	blaOXA-48	0	1	blaOXA-48;	0	-	-	-	IncL;IncX1;Col156	3	-	-	-	PRJEB46636	ERS6682979	ERR6411861
CNR96B8	2015	screening	Rectal swab	Auvergne-Rhône-Alpes (Isère 38)	-	ST69	-	D	blaOXA-48	0	8	aph(6)-Id;aph(3'')-Ib;blaOXA-48;blaTEM-1B;sul1;sul2;tet(A);dfrA7;	1	S83L	-	-	Col440I;IncQ1;IncFIB(AP001918);IncL;IncP1;IncFII(pRSB107)	6	-	-	-	PRJEB46636	ERS6682980	ERR6411862
CNR96B9	2015	screening	Rectal swab	Hauts-de-France (Pas-de-Calais 62)	-	ST410	CC23	C	blaOXA-181	blaCTX-M-15	12	blaCMY-2;aac(6')-Ib-cr;blaOXA-1;catB3*;blaOXA-181;blaTEM-1B;aph(6)-Id;sul2;aph(3'')-Ib;mph(A);blaCTX-M-15;qnrS1;	4	S83L/D87N	S80I	S458A	IncFII(pAMA1167-NDM-5);Col(MG828);Col(BS512);IncQ1;Col(pHAD28);ColKP3;IncX3;IncFIA;IncFII;IncY	10	YRIN-E349K-I532L	R195L	-46 C>T (OmpR-F3)	PRJEB46636	ERS6682981	ERR6411863
CNR96C8	2015	screening	Rectal swab	Île-de-France (Yvelines 78)	-	ST38	CC38	D	blaOXA-48	0	12	aadA5;aph(6)-Id;aph(3'')-Ib#;aac(3)-IId#;blaOXA-48;blaTEM-1B;mph(A);catA1#;sul1;sul2;tet(D);dfrA17;	1	S83A	-	-	-	0	-	ST38-like	-	PRJEB46636	ERS6682982	ERR6411864
CNR96D10	2015	screening	Rectal swab	Provence-Alpes-Côte d'Azur (Alpes maritimes 06)	-	ST1973	-	A	blaOXA-48	0	3	blaTEM-1A;blaOXA-48;qnrS1;	0	-	-	-	IncL;IncN2;IncI1-I(Alpha)	3	-	-	-	PRJEB46636	ERS6682983	ERR6411865
CNR96D9	2015	screening	Rectal swab	Provence-Alpes-Côte d'Azur (Alpes maritimes 06)	-	ST1695	CC10	A	blaOXA-48	0	9	aph(3'')-Ib;aph(6)-Id*;blaLAP-2;blaOXA-48;blaTEM-1C;qnrS1;sul2;tet(A);dfrA14;	0	-	-	-	IncX4;Col156;Col440II;IncFIB(K);IncB/O/K/Z;IncL;IncFII(pCoo);Col(MG828);Col(pHAD28)	8	-	-	-	PRJEB46636	ERS6682984	ERR6411866
CNR96E5	2015	screening	Rectal swab	Hauts-de-France (Nord 59)	-	ST297	-	B1	blaOXA-48	blaCTX-M-1	9	aac(3)-IId;aadA5*;blaTEM-1B#;blaOXA-48;blaCTX-M-1;mph(A);sul2;tet(A);dfrA17;	4	S83L/D87N	S80I	S458T	Col(MG828);IncFIB(AP001918);IncI1-I(Alpha);IncFII;IncL	5	-	-	-	PRJEB46636	ERS6682985	ERR6411867
CNR96E6bis	2015	unknown	Unknown	Missing	-	ST38	CC38	D	blaVIM-4	blaCTX-M-15;blaCTX-M-14	19	sul2;aph(6)-Id;aph(3'')-Ib#;mph(A);tet(A);aac(3)-IIa#;tet(D);blaOXA-1;catB3*;blaCTX-M-15;blaTEM-1B;catA1*;blaVIM-4*;aac(6')-Ib3;sul1*;dfrA1;aadA1;rmtB;blaCTX-M-14;	5	S83L/D87N	S57T/S80I	S458A	IncFII(29);IncFII(pRSB107);IncY;IncFII(Yp);IncI(Gamma);IncFIB(AP001918)	6	-	-	-	PRJEB46636	ERS6682986	ERR6411868
CNR96F10	2015	screening	Rectal swab	Île-de-France (Seine-Saint-Denis 93)	Morocco	ST10	CC10	A	blaOXA-48	0	7	aph(6)-Id;blaOXA-48;blaTEM-1B;qnrS1;sul3;tet(A)#;dfrA14;	0	-	-	-	Col(pHAD28);IncX1;IncL	3	-	-	-	PRJEB46636	ERS6682987	ERR6411869
CNR96F2	2015	screening	Rectal swab	Île-de-France (Val-de-Marne 94)	-	ST38	CC38	D	blaVIM-4	blaCTX-M-15;blaCTX-M-14	19	blaCTX-M-14;aadA1;dfrA1;sul2;aph(6)-Id;aph(3'')-Ib#;mph(A);tet(A);aac(3)-IIa#;tet(D);blaOXA-1;catB3*;blaCTX-M-15;blaTEM-1B;catA1*;aac(6')-Ib3;blaVIM-4;sul1*;rmtB;	5	S83L/D87N	S57T/S80I	S458A	IncI(Gamma);IncFII(pRSB107);IncY;IncFII(Yp);IncL;IncFIB(AP001918);IncFII(29)	7	-	ST38-like	-	PRJEB46636	ERS6682988	ERR6411872
CNR96F3	2015	screening	Rectal swab	Île-de-France (Val-de-Marne 94)	Senegal	ST540	-	A	blaNDM-5	blaCTX-M-15	7	aph(6)-Id;aph(3'')-Ib;blaCTX-M-15;blaNDM-5;catA1*;sul2;tet(B);	4	S83L/D87Y	S80I/E84V	-	Col(pHAD28);IncFIB(AP001918);IncFIA;IncFII(pAMA1167-NDM-5);IncX3	5	YRIK	-	-	PRJEB46636	ERS6682989	ERR6411873
CNR96F4	2015	screening	Rectal swab	Île-de-France (Val-de-Marne 94)	Senegal	ST410	CC23	C	blaOXA-48	0	12	aac(3)-IId#;aph(6)-Id;aph(3'')-Ib;aadA5;blaTEM-1B;blaCMY-42;blaOXA-48;mph(A);sul2;sul1*;tet(B);dfrA17;	4	S83L/D87N	S80I	S458A	IncQ1;IncL;IncFIB(AP001918);IncI(Gamma);IncFIA;IncY;IncFII(pAMA1167-NDM-5)	6	-	-	-	PRJEB46636	ERS6682990	ERR6411874
CNR96I10	2015	clinical	Urine	Provence-Alpes-Côte d'Azur (Bouches du Rhône 13)	-	ST12	-	B2	blaOXA-48	0	1	blaOXA-48;	0	-	-	-	Col440I	1	-	-	-	PRJEB46636	ERS6682991	ERR6411875
CNR96I3	2015	screening	Rectal swab	Auvergne-Rhône-Alpes (Loire 42)	-	ST10	CC10	A	blaOXA-48	0	8	aadA2;blaTEM-1B;blaOXA-48;mph(A);qnrS1;sul1;tet(A);dfrA12;	1	S83L	-	-	IncFII;IncFIB(AP001918);IncX1;IncL;IncFIC(FII);IncI1-I(Alpha);IncFIA	7	-	-	-	PRJEB46636	ERS6682992	ERR6411876
CNR96I5	2015	screening	Rectal swab	Auvergne-Rhône-Alpes (Loire 42)	-	ST336	-	B1	blaOXA-48	0	1	blaOXA-48;	0	-	-	-	Col(pHAD28);IncFIC(FII);IncFII;IncFIB(AP001918);IncL;IncY	6	-	-	-	PRJEB46636	ERS6682993	ERR6411877
CNR96I6	2015	screening	Rectal swab	Île-de-France (Val-de-Marne 94)	-	ST69	-	D	blaOXA-48	0	2	blaTEM-35;blaOXA-48;	0	-	-	-	Col(pHAD28);Col156;IncI1-I(Alpha);IncFII;IncY;Col(MG828)	6	-	-	-	PRJEB46636	ERS6682994	ERR6411878
CNR97A3	2015	screening	Rectal swab	Île-de-France (Seine-Saint-Denis 93)	Morocco	ST3018	-	E	blaOXA-48	0	1	blaOXA-48;	0	-	-	-	IncL	1	-	-	-	PRJEB46636	ERS6682995	ERR6411879
CNR97C10	2015	clinical	Urine	Auvergne-Rhône-Alpes (Isère 38)	-	ST88	CC23	C	blaOXA-48	0	6	aph(3')-Ia;aadA1#;blaOXA-48;catA1#;sul1;tet(A);	0	-	-	-	IncFIB(AP001918);IncFII;IncL	3	-	-	-	PRJEB46636	ERS6682996	ERR6411880
CNR97C3	2015	screening	Rectal swab	La Réunion (974)	Madagascar	ST167	CC10	A	blaNDM-5	blaCTX-M-15	17	sul1;tet(A);mph(A);aph(3'')-Ib;aph(6)-Id;sul2;blaNDM-5;rmtB;blaTEM-1B;dfrA17;aadA5;aac(6')-Ib-cr;blaOXA-1;catB3*;blaCTX-M-15;dfrA12;aadA2;	4	S83L/D87N	S80I	S458A	Col440I;Col(pHAD28);IncFII;IncFII;IncFIA;IncX4;IncI1-I(Alpha)	7	YRIN-E349K-I532L	ST38-like	-75 insT (OmpR-F2)	PRJEB46636	ERS6682997	ERR6411881
CNR97D1	2015	screening	Rectal swab	Auvergne-Rhône-Alpes (Isère 38)	-	ST1193	-	B2	blaOXA-48	0	11	aadA5;aph(6)-Id;aac(3)-IId#;aph(3'')-Ib*;blaOXA-48;blaTEM-1B;mph(A);sul1;sul2;tet(A);dfrA17;	4	S83L/D87N	S80I	L416F	Col(MG828);Col(BS512);Col156;IncFIA;IncFIB(AP001918);IncL;IncI1-I(Alpha)	7	-	-	-	PRJEB46636	ERS6682998	ERR6411883
CNR97D2	2015	screening	Rectal swab	Auvergne-Rhône-Alpes (Isère 38)	-	ST1125	-	B1	blaOXA-48	0	1	blaOXA-48;	0	-	-	-	IncFIA(HI1);IncFIB(AP001918);IncL;IncFII	3	-	-	-	PRJEB46636	ERS6682999	ERR6411884
CNR97D5	2015	screening	Rectal swab	Auvergne-Rhône-Alpes (Isère 38)	-	ST2739	CC10	A	blaOXA-48	0	1	blaOXA-48;	0	-	-	-	IncFIB(K);p0111;IncL;IncFII(pSE11)	4	-	-	-	PRJEB46636	ERS6683000	ERR6411885
CNR97D6	2015	screening	Rectal swab	Auvergne-Rhône-Alpes (Isère 38)	-	ST10	CC10	A	blaOXA-48	0	4	blaTEM-1B;blaOXA-48;sul2;dfrA1#;	0	-	-	-	IncB/O/K/Z;IncL;IncN;IncFII(Yp);p0111;IncI1-I(Alpha)	6	-	-	-	PRJEB46636	ERS6683001	ERR6411886
CNR97E6	2015	screening	Rectal swab	Île-de-France (Val-de-Marne 94)	-	ST58	-	B1	blaNDM-1	0	17	ARR-3;blaTEM-1B;mph(A);floR#;catB3*;blaNDM-1;tet(A)*;aadA16#;dfrA27;aac(3)-IId#;sul1;sul2;aph(3')-Ia#;aph(3'')-Ib*;aac(6')-Ib-cr;aph(6)-Id*;dfrA14;	1	S83L	-	-	IncFIB(AP001918);IncFIC(FII);IncC	3	-	-	-	PRJEB46636	ERS6683002	ERR6411887
CNR97F1	2015	screening	Rectal swab	Auvergne-Rhône-Alpes (Savoie 73)	-	ST940	-	B1	blaOXA-181	blaCTX-M-15	12	aadA1*;blaCTX-M-15;blaTEM-190;dfrA1;blaOXA-181;qnrS1;blaOXA-1;catA1#;sul2;aph(3'')-Ib;aph(6)-Id;tet(B);	0	-	-	-	Col(pHAD28);IncFIC(FII);ColKP3;IncFIB(AP001918);IncX3;IncFIB(H89-PhagePlasmid)	6	-	-	pseudogene	PRJEB46636	ERS6683003	ERR6411888
CNR97G3	2015	screening	Rectal swab	Hauts-de-France (Pas-de-Calais 62)	-	ST648	-	F	blaOXA-48	blaCTX-M-15	2	blaCTX-M-15;blaOXA-48;	4	S83L/D87N	S80I	S458A	Col(MG828);Col(BS512);Col156;ColRNAI;IncL;p0111;Col(BS512)	6	-	ST38-like	-	PRJEB46636	ERS6683004	ERR6411889
CNR97H10	2015	screening	Rectal swab	Île-de-France (Hauts-de-Seine 92)	Morocco	ST38	CC38	D	blaOXA-48	0	12	sul2;dfrA17;mph(A);sul1;aadA5;aac(3)-IId#;aph(6)-Id;aph(3'')-Ib#;tet(D);blaOXA-48;catA1#;blaTEM-1B;	1	S83A	-	-	p0111	1	-	ST38-like	-	PRJEB46636	ERS6683005	ERR6411890
CNR97H3	2015	clinical	Urine	Île-de-France (Val-de-Marne 94)	-	ST405	-	D	blaNDM-5	blaCTX-M-15	13	tet(B);erm(B)#;aac(6')-Ib-cr;blaOXA-1;catB3*;blaCTX-M-15;mph(A)#;blaTEM-1B;rmtB;dfrA12;aadA2;sul1;blaNDM-5;	4	S83L/D87N	S80I	S458A	IncFII;IncFIB(AP001918);IncFIA;IncFII;Col(MG828);Col(BS512);IncFII	7	YRIK	ST38-like	-75 insT (OmpR-F2)	PRJEB46636	ERS6683006	ERR6411891
CNR97H6	2015	screening	Rectal swab	Île-de-France (Val-de-Marne 94)	-	ST405	-	D	blaOXA-48	0	10	aadA5;dfrA17;blaOXA-48;aph(3'')-Ib;aph(6)-Id;blaTEM-1B;sul2*;mph(A);sul1*;tet(B);	0	-	-	-	Col156;Col156;IncFIB(AP001918);IncX1;IncL;IncFII(pSE11);IncB/O/K/Z;ColpVC;IncQ1;ColpVC;Col156	11	-	ST38-like	-	PRJEB46636	ERS6683007	ERR6411892
CNR97H7	2015	screening	Rectal swab	Hauts-de-France (Nord 59)	-	ST297	-	B1	blaOXA-48	blaCTX-M-1	9	aac(3)-IId#;aadA5*;blaTEM-1B#;blaOXA-48;blaCTX-M-1;mph(A);sul2;tet(A);dfrA17;	4	S83L/D87N	S80I	S458T	Col(MG828);IncFIB(AP001918);IncFII;IncI1-I(Alpha);IncL	5	-	-	-	PRJEB46636	ERS6683008	ERR6411894
CNR97I7	2015	clinical	Urine	Bretagne (Finistère 29)	-	ST106	-	D	blaOXA-48	0	1	blaOXA-48;	1	-	S57T	-	IncL	1	-	-	-	PRJEB46636	ERS6683009	ERR6411895
CNR97J2	2015	screening	Rectal swab	Île-de-France (Seine-et-Marne 77)	-	ST1656	-	B1	blaOXA-48	0	1	blaOXA-48;	0	-	-	-	IncFIB(AP001918);IncL;IncFIC(FII)	3	-	-	-	PRJEB46636	ERS6683010	ERR6411896
CNR98A1	2015	screening	Rectal swab	Auvergne-Rhône-Alpes (Isère 38)	-	ST38	CC38	D	blaOXA-48	blaCTX-M-15	4	blaCTX-M-15;blaTEM-190;blaOXA-48;mph(A);	0	-	-	-	IncFIB(AP001918);IncL;IncFIC(FII);IncFIB(H89-PhagePlasmid);IncFIA	4	-	ST38-like	-	PRJEB46636	ERS6683011	ERR6411897
CNR98A3	2015	screening	Rectal swab	Auvergne-Rhône-Alpes (Isère 38)	-	ST1432	-	B1	blaOXA-48	0	1	blaOXA-48;	0	-	-	-	Col156;IncL	2	-	-	-	PRJEB46636	ERS6683012	ERR6411898
CNR98B7	2015	screening	Rectal swab	Île-de-France (Seine-Saint-Denis 93)	-	ST131	-	B2	blaOXA-48	blaCTX-M-15	7	aac(3)-IIa#;aac(6')-Ib-cr;blaCTX-M-15;blaOXA-1;blaOXA-48;catB3*;aac(6')-Ib-cr;	5	S83L/D87N	S80I/E84V	I529L	ColRNAI;IncL	2	-	-	-	PRJEB46636	ERS6683013	ERR6411899
CNR98B8	2015	screening	Rectal swab	Île-de-France (Seine-Saint-Denis 93)	-	ST2169	-	B1	blaOXA-48	0	1	blaOXA-48;	0	-	-	-	IncL;IncFIB(pLF82-PhagePlasmid)	2	-	-	-	PRJEB46636	ERS6683014	ERR6411900
CNR98F6	2015	screening	Rectal swab	Île-de-France (Seine-et-Marne 77)	-	ST4530	CC10	cryptic	blaNDM-1	0	18	blaTEM-1B;sul2;blaCMY-4;floR#;tet(A);aph(6)-Id;dfrA14;aph(3'')-Ib;blaNDM-1;aph(3')-VI;mdf(A)*;aac(3)-IId#;catB3;aac(6')-Ib-cr;ARR-3;sul1;blaOXA-1;blaSHV-12;qnrB32#;	0	-	-	-	IncFII(pRSB107);IncC;IncFIC(FII);IncFIB(AP001918);IncFIA;IncY	6	-	-	-	PRJEB46636	ERS6683015	ERR6411901
CNR98G1	2015	screening	Rectal swab	Hauts-de-France (Nord 59)	-	ST3022	-	B1	blaOXA-48	0	2	blaOXA-48;fosA7#;	0	-	-	-	IncL;IncFII(pRSB107)	2	-	-	-	PRJEB46636	ERS6683016	ERR6411902
CNR98G6	2015	clinical	Urine	Normandie (Orne61)	-	ST127	-	B2	blaOXA-48	0	1	blaOXA-48;	0	-	-	-	-	0	-	-	-	PRJEB46636	ERS6683017	ERR6411903
CNR98G8	2015	clinical	Blood culture	Auvergne-Rhône-Alpes (Puy-de-Dôme 63)	-	ST69	-	D	blaOXA-48	0	1	blaOXA-48;	0	-	-	-	Col(pHAD28);Col156;IncI1-I(Alpha);IncY;Col(MG828)	5	-	-	-	PRJEB46636	ERS6683018	ERR6411905
CNR98H3	2015	screening	Rectal swab	Île-de-France (Val-de-Marne 94)	-	ST372	-	B2	blaOXA-181	0	2	blaOXA-181;qnrS1;	0	-	-	-	Col(MP18);Col156;ColRNAI;ColKP3;IncX3;IncFII	6	-	-	-	PRJEB46636	ERS6683019	ERR6411906
CNR9F3	2012	screening	Rectal swab	Auvergne-Rhône-Alpes (Savoie 73)	Algeria	ST167	CC10	A	blaOXA-48	blaCTX-M-15	6	blaOXA-48;mph(A);tet(A)#;blaTEM-1B;blaCTX-M-15;qnrS1;	0	-	-	-	IncFIB(AP001918);Col440II;IncY;IncI1-I(Alpha);IncL;IncFII;Col(pHAD28)	6	-	-	-	PRJEB46636	ERS6683020	ERR6411907
CNRAL42J6	2014	clinical	Urine	Grand Est (Meurthe-et-Moselle 54)	-	ST641	-	B1	blaOXA-48	blaCTX-M-15	13	qnrB1;tet(A);blaCTX-M-15;sul2;aph(3'')-Ib;aph(6)-Id;blaTEM-1B;dfrA14;aac(3)-IIa#;aac(6')-Ib-cr;blaOXA-1;catB3*;blaOXA-48;	0	-	-	-	IncFIB(K);IncL;IncFII(K)	3	-	-	-	PRJEB46636	ERS6683025	ERR6411912
CNRAL42J7	2014	clinical	Urine	Île-de-France (Yvelines 78)	-	ST359	-	B1	blaOXA-48	blaCTX-M-32	7	aadA5;blaCTX-M-32;blaTEM-1B;blaOXA-48;catA1#;sul1;dfrA17;	3	S83L/D87N	S80I	-	IncFIB(AP001918);IncL;p0111;IncFIC(FII)	4	-	-	-	PRJEB46636	ERS6683026	ERR6411913
CNRAL43I6	2014	clinical	Urine	Île-de-France (Essonne 91)	-	ST636	-	B2	blaNDM-5	0	9	aadA1;aph(6)-Id;aph(3'')-Ib;blaSHV-12;blaTEM-1B;blaNDM-5;sul2#;tet(B);dfrA1;	1	S83L	-	-	Col(MG828);IncQ1;IncFIB(AP001918);IncFII(pRSB107);IncFIA;IncX3	6	-	-	-	PRJEB46636	ERS6683027	ERR6411914
CNRAL43J5	2014	clinical	Urine	Auvergne-Rhône-Alpes (Rhône 69)	-	ST10	CC10	A	blaOXA-181	blaCTX-M-27	10	aph(6)-Id;aph(3'')-Ib#;blaOXA-181;blaCTX-M-27;blaTEM-1B;catA2#;qnrS1;sul2;tet(A);dfrA14;	4	S83L/D87N	S80I	L416F	IncFIB(AP001918);ColKP3;IncX3;IncFII	4	YRIN-E349K-I532L	-	-	PRJEB46636	ERS6683028	ERR6411916
CNRAL45H6	2014	clinical	Blood culture	Île-de-France (Paris 75)	-	ST354	-	F	blaOXA-181	blaCTX-M-24	14	blaCMY-148;mph(A);sul1;aadA5;dfrA17*;blaCTX-M-24;qnrS1;blaOXA-181;aac(3)-IId#;sul2;aph(3'')-Ib;aph(6)-Id;tet(B);blaTEM-1B;	5	S83L/D87N	S80I/E84G	I355T	Col(MG828);IncI(Gamma);IncQ1;Col156;ColKP3;IncX3;IncFIB(pB171);IncFIA	7	YRIP	ST38-like	-	PRJEB46636	ERS6683029	ERR6411917
CNRAL46A8	2014	unknown	Unknown	Bretagne (Finistère 29)	-	ST167	CC10	A	blaNDM-1;blaOXA-232	blaCTX-M-15	19	sul1;mph(A);tet(A);mph(E);msr(E);armA;blaOXA-232;blaCTX-M-15;blaDHA-X*;blaNDM-1;erm(B)#;blaOXA-9;aadA1;aac(6')-Ib-cr#;dfrA17;aadA5;aph(6)-Id;sul2;aph(3'')-Ib;	4	S83L/D87N	S80I	S458A	Col(pHAD28);Col440I;ColKP3;IncHI1A;IncFII;IncHI1B(R27);IncFIA;IncC;Col(MG828)	9	YRIN-E349K-I532L	ST38-like	-75 insT (OmpR-F2)	PRJEB46636	ERS6683030	ERR6411918
CNRAL47F3	2014	screening	Rectal swab	Île-de-France (Seine-Saint-Denis 93)	-	ST167	CC10	A	blaNDM-5	blaCTX-M-15	13	tet(A);mph(A);sul1;aadA5;dfrA17;aph(6)-Id;aph(3'')-Ib;sul2;blaCTX-M-15;blaNDM-5;aac(6')-Ib-cr;catB3*;blaOXA-1;	4	S83L/D87N	S80I	S458A	Col440I;Col(pHAD28);IncFII;IncFIA;IncX3	5	YRIN-E349K-I532L	ST38-like	-75 insT (OmpR-F2)	PRJEB46636	ERS6683031	ERR6411919
CNRAL47G10	2014	screening	Rectal swab	Île-de-France (Val-de-Marne 94)	-	ST640	-	B2	blaOXA-48	0	1	blaOXA-48;	0	-	-	-	IncL;IncFIB(AP001918);IncFII(pHN7A8)	3	-	-	-	PRJEB46636	ERS6683032	ERR6411920
CNRAL59B9	2014	screening	Rectal swab	Nouvelle-Aquitaine (Dordogne24)	-	ST963	CC38	D	blaOXA-48	0	4	blaTEM-1B;blaOXA-48;catA1#;tet(B);	0	-	-	-	IncFIB(AP001918);ColpVC;IncFIC(FII);IncFII(pHN7A8);IncL;Col(MG828);ColpVC	6	-	ST38-like	-	PRJEB46636	ERS6683033	ERR6411921
CNRAL59F2	2014	screening	Rectal swab	Hauts-de-France (Pas-de-Calais 62)	-	ST38	CC38	D	blaOXA-48	blaCTX-M-24	8	mph(A);dfrA17;aadA5;sul1;aac(3)-IId#;blaOXA-48;blaTEM-1B;blaCTX-M-24;	1	S83L	-	-	-	0	-	ST38-like	-	PRJEB46636	ERS6683034	ERR6411922
CNRAL61A6	2014	unknown	Unknown	Île-de-France (Paris 75)	-	ST10	CC10	A	blaOXA-48	0	3	blaTEM-1D;blaOXA-48;tet(B);	0	-	-	-	IncL;IncFIB(AP001918);IncFII(pRSB107)	3	-	-	-	PRJEB46636	ERS6683035	ERR6411923
CNRAL64A8	2014	screening	Rectal swab	Île-de-France (Seine-Saint-Denis 93)	-	ST167	CC10	A	blaNDM-5	0	3	aac(6')-Ib-cr;blaNDM-5;aac(6')-Ib-cr;	4	S83L/D87N	S80I	S458A	Col440I;IncFII;IncFIA;IncX4;IncX3;p0111	6	YRIN-E349K-I532L	ST38-like	-75 insT (OmpR-F2)	PRJEB46636	ERS6683036	ERR6411924
CNRAL67H8	2014	clinical	Urine	Nouvelle-Aquitaine (Dordogne 24)	-	ST10	CC10	A	blaOXA-48	blaCTX-M-14	13	sul1;aadA1#;dfrA1#;mph(B);blaCTX-M-14;tet(B);catA1#;sul2;aph(3'')-Ib;aph(6)-Id;blaOXA-48;blaTEM-1B;aph(3')-Ia#;	3	S83L/D87N	S80I	-	IncX4;IncQ1;IncFIB(AP001918);IncFIA;IncL;IncFII	6	-	-	-	PRJEB46636	ERS6683037	ERR6411925
CNRAL70B3	2014	screening	Rectal swab	Île-de-France (Essonne 91)	-	ST38	CC38	D	blaOXA-48	0	7	aph(6)-Id;aph(3'')-Ib#;blaTEM-1B;blaOXA-48;catA1*;sul2;tet(D);	1	S83A	-	-	IncI2(Delta)	1	-	ST38-like	-	PRJEB46636	ERS6683038	ERR6411927
CNRC10O53	2011	clinical	Urine	Île-de-France (Hauts de seine 92)	-	ST410	CC23	C	blaOXA-48	0	3	blaOXA-48;sul2;tet(A)#;	4	S83L/D87N	S80I	S458A	Col(MG828);IncN;Col(MG828);ColpVC;IncX1;IncL;p0111	6	-	-	-	PRJEB27274	GCA_900489435
CNRA1O46	2010	screening	Rectal swab	Missing	Egypt	ST38	CC38	D	blaOXA-48	blaCTX-M-24	14	blaCTX-M-24;dfrA17;sul1;aadA5;mph(A);aadA2b#;cmlA1#;aadA1#;sul3;tet(A);aac(3)-IId#;aph(3')-Ia*;blaOXA-48;blaTEM-1B;	1	S83L	-	-	IncFII(pSE11);IncI1-I(Alpha)	2	-	ST38-like	-	PRJEB46636	ERS6683021	ERR6411908
CNRA3O51	2001-2011	unknown	Unknown	Missing	-	ST617	CC10	A	blaOXA-48	blaCTX-M-15	10	aadA5;aac(3)-IIa#;aac(6')-Ib-cr;blaCTX-M-15;blaOXA-48;blaOXA-1;aac(6')-Ib-cr;sul1;tet(B);dfrA17;	4	S83L/D87N	S80I	S458A	IncFIB(AP001918);Col(pHAD28);IncFIA;IncL;IncX4;IncI1-I(Alpha);IncFII	7	-	-	-	PRJEB46636	ERS6683022	ERR6411909
CNRA9O49	2011	unknown	Unknown	Missing	Switzerland	ST38	CC38	D	blaOXA-48	blaCTX-M-24	9	aadA5;aac(3)-IId#;blaCTX-M-24;blaOXA-48;blaTEM-1B;blaFRI-1*;mph(A);sul1;dfrA17;	1	S83L	-	-	IncY	1	-	ST38-like	pseudogene	PRJEB46636	ERS6683023	ERR6411910
CNRA9O52	2001-2011	unknown	Unknown	Missing	-	ST46	-	A	blaOXA-48	0	7	aadA5;blaTEM-1B#;blaOXA-48;mph(A);sul1;tet(B);dfrA17;	3	S83L/D87N	S80I	-	IncFIB(AP001918);IncL;IncFIC(FII)	3	-	-	-	PRJEB46636	ERS6683024	ERR6411911
CNRB10O53	2001-2011	unknown	Unknown	Missing	-	ST10	CC10	A	blaOXA-48	0	12	blaCMY-2;dfrA14;floR#;blaVEB-8;blaOXA-48;aph(3'')-Ib*;aph(6)-Id;sul1;blaTEM-1B;tet(A)*;aac(6')-Ib3;sul2*;	0	-	-	-	IncQ1;Col(pHAD28);Col156;IncR;IncI2(Delta);IncL;IncC	7	-	-	-	PRJEB46636	ERS6683039	ERR6411928
CNRB5O45	2001-2011	unknown	Unknown	Missing	-	ST8023	-	E	blaOXA-48	blaCTX-M-1	4	blaCTX-M-1;blaOXA-48;sul2;tet(A);	0	-	-	-	IncL;IncFII(29);IncI2(Delta);IncI1-I(Alpha)	4	-	-	-	PRJEB46636	ERS6683040	ERR6411929
CNRC3O48	2001-2011	unknown	Unknown	Missing	-	ST95	-	B2	blaOXA-48	0	4	aph(6)-Id;aph(3'')-Ib#;blaTEM-1A;blaOXA-48;	0	-	-	-	IncFII;IncFII;Col156;IncL;IncFIB(AP001918)	5	-	-	-	PRJEB46636	ERS6683041	ERR6411930
CNRC4O51	2001-2011	unknown	Unknown	Missing	-	ST10	CC10	A	blaOXA-48	blaCTX-M-15	7	aadA24#;blaCTX-M-15;blaOXA-48;blaTEM-1B;lnu(G);sul2;dfrA1#;	4	S83L/D87N	S80I	S458A	IncFIB(AP001918);IncX4;IncL;IncFII	4	-	-	-	PRJEB46636	ERS6683042	ERR6411931
CNRC6O47	2001-2011	unknown	Unknown	Missing	-	ST963	CC38	D	blaOXA-48	blaCTX-M-15	5	aph(6)-Id;aph(3'')-Ib;blaCTX-M-15;blaOXA-48;sul2;	1	S83L	-	-	IncX4;IncFIB(AP001918);IncFIC(FII)	3	-	ST38-like	-	PRJEB46636	ERS6683043	ERR6411932
CNRC8O39	2009	clinical	Pus	Missing	Lebanon	ST38	CC38	D	blaOXA-48	blaCTX-M-14b	9	aadA1;aph(6)-Id;aph(3'')-Ib#;aph(3')-Ia;blaCTX-M-14b;blaOXA-48;blaTEM-1B;sul2;dfrA1;	0	-	-	-	IncQ1;IncL;IncX4;IncB/O/K/Z;IncFII(pSE11);IncI2	6	-	ST38-like	-	PRJEB46636	ERS6683044	ERR6411933
CNRC9O49	2001-2011	unknown	Unknown	Missing	-	ST1092	-	B2	blaOXA-48	0	1	blaOXA-48;	0	-	-	-	IncL;IncY	2	-	-	-	PRJEB46636	ERS6683045	ERR6411934
CNRD1O47	2011	clinical	Urine	Missing	-	ST38	CC38	D	blaOXA-48	blaCTX-M-24	8	aadA5;aac(3)-IId#;blaCTX-M-24;blaOXA-48;blaTEM-1B;mph(A);sul1;dfrA17;	1	S83L	-	-	-	0	-	ST38-like	-	PRJEB46636	ERS6683046	ERR6411935
CNRD5O47	2001-2011	unknown	Unknown	Missing	-	ST617	CC10	A	blaOXA-48	blaCTX-M-15	10	aadA5;aac(3)-IIa#;aac(6')-Ib-cr;blaCTX-M-15;blaOXA-48;blaOXA-1;aac(6')-Ib-cr;sul1;tet(B);dfrA17;	4	S83L/D87N	S80I	S458A	Col(pHAD28);IncFII;IncX4;IncFIA;IncL;IncFIB(AP001918);IncI1-I(Alpha)	6	-	-	-	PRJEB46636	ERS6683047	ERR6411936
CNRD7O53	2001-2011	unknown	Unknown	Missing	-	ST746	-	A	blaOXA-48	blaCTX-M-15	14	aac(6')-Ib-cr;blaOXA-1;catB3*;blaOXA-48;floR#;aph(6)-Id;aph(3'')-Ib;sul2;blaTEM-1B;blaCTX-M-15;qnrB1;dfrA14;tet(A);aac(3)-IIa#;	4	S83L/D87N	S80I	S458A	Col(pHAD28);IncFIB(K);IncX1;IncL;IncFII(K);Col(MG828)	6	-	ST38-like	-	PRJEB46636	ERS6683048	ERR6411938
CNRE3R10	2001-2011	unknown	Unknown	Missing	-	ST101	-	B1	blaOXA-48;blaVIM-29	0	17	blaCMY-4;sul2;aadA23*;dfrA1#;aac(6')-Il;blaVIM-29;floR#;sul1;blaOXA-2;dfrA29;aac(3)-IIa;catA1#;blaOXA-48;tet(A)*;blaTEM-X*;aph(6)-Id;aph(3'')-Ib*;	4	S83L/D87N	S80I	E460D	Col(BS512);IncFII;Col(pHAD28);IncFIB(AP001918);IncFIA;IncL;IncC;IncI1-I(Alpha)	8	YRIN-E349K-I532L	ST38-like	pseudogene	PRJEB46636	ERS6683049	ERR6411939
CNRG3O51	2001-2011	unknown	Unknown	Missing	-	ST69	-	D	blaOXA-48	blaCTX-M-15	8	aph(6)-Id;aph(3'')-Ib#;blaCTX-M-15;blaOXA-48;blaTEM-1B;sul2;tet(A);dfrA14;	0	-	-	-	Col156;Col156;IncFIB(AP001918);IncL;IncFIC(FII);IncI1-I(Alpha)	6	-	-	-	PRJEB46636	ERS6683050	ERR6411940
CNRG9R11	2001-2011	clinical	Pus	Missing	Egypt	ST38	CC38	D	blaOXA-48		9	aadA5;aac(3)-IId#;blaCTX-M-24;blaOXA-48;blaTEM-1B;blaFRI-1*;mph(A);sul1;dfrA17;	1	S83L	-	-	ColRNAI	1		ST38-like	-	PRJEB46636	ERS6683051	ERR6411941
CNRH7O45	2010	screening	Rectal swab	Missing	Egypt	ST38	CC38	D	blaOXA-48	blaCTX-M-24	8	blaCTX-M-24;dfrA17;mph(A);sul1;aadA5;aac(3)-IId#;blaOXA-48;blaTEM-1B;	1	S83L	-	-	IncFII(pSE11)	1	-	ST38-like	-	PRJEB46636	ERS6683052	ERR6411942
CNRI6O45	2010	screening	Rectal swab	Missing	Turkey	ST38	CC38	D	blaOXA-48	blaCTX-M-24	10	blaCTX-M-24;aac(3)-IId#;mph(A);dfrA17;aadA5;sul1;aph(3')-Ia#;blaFRI-1*;blaOXA-48;blaTEM-1B;	1	S83L	-	-	ColpVC;Col156;Col(MG828);Col156;ColRNAI;IncX1;IncI2(Delta);p0111;Col156;Col156	8	-	ST38-like	-	PRJEB46636	ERS6683053	ERR6411943
CNRI7O52	2001-2011	unknown	Unknown	Missing	-	ST648	-	F	blaOXA-48	blaCTX-M-15	13	blaOXA-48;blaCTX-M-15;aadA5;sul1;mph(A)#;dfrA17;tet(A);erm(B);blaTEM-1B;aac(3)-IIa#;aac(6')-Ib-cr;blaOXA-1;catB3*;	4	S83L/D87N	S80I	S458A	Col(MG828);Col(BS512);Col440I;Col8282;Col156;IncY;IncX4;IncX3;IncFII;IncL	10	-	ST38-like	pseudogene	PRJEB46636	ERS6683054	ERR6411944
CNRI8O52	2001-2011	unknown	Unknown	Missing	-	ST648	-	F	blaOXA-48	blaCTX-M-15	13	blaCTX-M-15;mph(A)#;sul1;aadA5;dfrA17;tet(A);erm(B)#;blaTEM-1B;aac(3)-IIa#;blaOXA-48;aac(6')-Ib-cr;catB3*;blaOXA-1;	4	S83L/D87N	S80I	S458A	Col(MG828);Col(BS512);Col440I;Col8282;Col156;IncFII;IncX4;IncX3;IncY;IncL	10	-	ST38-like	pseudogene	PRJEB46636	ERS6683055	ERR6411945
%: mutations contributing to antibiotic resistance; §: ftsI mutations as characterized in Patino-Navarrete et al. (2020); &: ompC mutations and ST38-like ompC alleles resulting from recombinations or isolate phylogenetic relationships with ST38 are as described in Patino-Navarrete et al. (2020); @: ompF mutations mutations as characterized in Patino-Navarrete et al. (2020); mutations in the ompF …
